# Supplementary material for: Improving Docking Performance Using Negative Image-Based Rescoring
Source: Front Pharmacol. 2018 Mar 26;9:260. doi: 10.3389/fphar.2018.00260 (PMC5879118; doi:10.3389/fphar.2018.00260)
Supplement: Supplementary file 1 [file DataSheet1.zip]

Archive with 65 entries (64 files):
- taskut_supplement/
- taskut_supplement/1b9v_2Aligdist.mol2
- taskut_supplement/1b9v_6Arad.mol2
- taskut_supplement/1cx2_1.5Aligdist.mol2
- taskut_supplement/1cx2_6Arad.mol2
- taskut_supplement/1fm9_1.5Aligdist.mol2
- taskut_supplement/1fm9_7Arad.mol2
- taskut_supplement/1fm9_8Arad.mol2
- taskut_supplement/1l2i_1.5Aligdist.mol2
- taskut_supplement/1l2i_7Arad.mol2
- taskut_supplement/1l2i_8Arad.mol2
- taskut_supplement/1m2z_2Aligdist.mol2
- taskut_supplement/1m2z_6Arad.mol2
- taskut_supplement/1m2z_8Arad.mol2
- taskut_supplement/1mv9_2Aligdist.mol2
- taskut_supplement/1mv9_7Arad.mol2
- taskut_supplement/1mvc_1.5Aligdist.mol2
- taskut_supplement/1mvc_7Arad.mol2
- taskut_supplement/1mvc_8Arad.mol2
- taskut_supplement/1sj0_1.5Aligdist.mol2
- taskut_supplement/1sj0_7Arad.mol2
- taskut_supplement/1sr7_1.5Aligdist.mol2
- taskut_supplement/1sr7_2Aligdist.mol2
- taskut_supplement/1sr7_6Arad.mol2
- taskut_supplement/1sr7_7Arad.mol2
- taskut_supplement/1udt_3Aligdist.mol2
- taskut_supplement/1udt_4Aligex.mol2
- taskut_supplement/1udt_8Arad.mol2
- taskut_supplement/1udt_9Arad.mol2
- taskut_supplement/1xoz_1.5Aligdist.mol2
- taskut_supplement/1xoz_2Aligdist.mol2
- taskut_supplement/1xoz_7Arad.mol2
- taskut_supplement/1xp0_10Arad.mol2
- taskut_supplement/1xp0_2Aligdist.mol2
- taskut_supplement/1xp0_3Aligdist.mol2
- taskut_supplement/1xp0_7Arad.mol2
- taskut_supplement/2a06_7Arad.mol2
- taskut_supplement/2aa2_1.5Aligdist.mol2
- taskut_supplement/2aa2_2Aligdist.mol2
- taskut_supplement/2aa2_6Arad.mol2
- taskut_supplement/2aa2_7Arad.mol2
- taskut_supplement/2am9_1.5Aligdist.mol2
- taskut_supplement/2am9_6Arad.mol2
- taskut_supplement/2ao6_1.5Aligdist.mol2
- taskut_supplement/2ao6_7Arad.mol2
- taskut_supplement/2ao6_8Arad.mol2
- taskut_supplement/2gtk_1.5Aligdist.mol2
- taskut_supplement/2gtk_3Aligdist.mol2
- taskut_supplement/2gtk_9Arad.mol2
- taskut_supplement/3bqd_1.5Aligdist.mol2
- taskut_supplement/3bqd_3Aligdist.mol2
- taskut_supplement/3bqd_6Arad.mol2
- taskut_supplement/3ert_1.5Aligdist.mol2
- taskut_supplement/3ert_3Aligdist.mol2
- taskut_supplement/3ert_7Arad.mol2
- taskut_supplement/3ert_8Arad.mol2
- taskut_supplement/3kba_1.5Aligdist.mol2
- taskut_supplement/3kba_6Arad.mol2
- taskut_supplement/3kba_7Arad.mol2
- taskut_supplement/3ln1_1.5Aligdist.mol2
- taskut_supplement/3ln1_6Arad.mol2
- taskut_supplement/3ln1_8Arad.mol2
- taskut_supplement/3nxu_2Aligdist.mol2
- taskut_supplement/3nxu_7Arad.mol2
- taskut_supplement/README
