# Supplementary material for: Improving Docking Performance Using Negative Image-Based Rescoring
Source: Front Pharmacol. 2018 Mar 26;9:260. doi: 10.3389/fphar.2018.00260 (PMC5879118; doi:10.3389/fphar.2018.00260)
Supplement: Supplementary file 1 [file DataSheet1.zip › taskut_supplement/1b9v_2Aligdist.mol2]

@<TRIPOS>MOLECULE 
1b9v_2Aligdist
 79 
 SMALL 
 USER_CHARGES 
 
@<TRIPOS>ATOM 
      1 O1              30.0220  -14.6390   66.6400 O.3        1       TAS1  -0.3911
      2 O2              31.5940   -5.2910   64.3970 O.3        1       TAS1  -0.3911
      3 O3              32.0200  -13.8490   65.9670 O.3        1       TAS1  -0.3911
      4 O4              34.6120  -13.6930   66.7890 O.3        1       TAS1  -0.3911
      5 O5              31.5250  -15.7350   66.2850 O.3        1       TAS1  -0.3911
      6 O6              33.0760  -14.0870   66.3230 O.3        1       TAS1  -0.3911
      7 C1              32.6020  -10.0530   62.3300 C.3        1       TAS1   0.0000
      8 C2              31.4000   -5.2450   61.1270 C.3        1       TAS1   0.0000
      9 C3              33.8040  -10.0530   63.5320 C.3        1       TAS1   0.0000
     10 C4              30.1980  -11.2550   65.9360 C.3        1       TAS1   0.0000
     11 C5              28.9950   -7.6490   63.5320 C.3        1       TAS1   0.0000
     12 C6              33.8040  -12.4580   68.3400 C.3        1       TAS1   0.0000
     13 C7              31.4000  -10.0530   63.5320 C.3        1       TAS1   0.0000
     14 C8              27.7930   -8.8510   65.9360 C.3        1       TAS1   0.0000
     15 C9              33.8040  -10.0530   65.9360 C.3        1       TAS1   0.0000
     16 C10             32.6020   -7.6490   62.3300 C.3        1       TAS1   0.0000
     17 C11             32.6020  -10.0530   64.7340 C.3        1       TAS1   0.0000
     18 C12             32.6020   -8.8510   65.9360 C.3        1       TAS1   0.0000
     19 C13             27.7930   -7.6490   64.7340 C.3        1       TAS1   0.0000
     20 C14             35.0060   -6.4470   63.5320 C.3        1       TAS1   0.0000
     21 C15             26.5910  -12.4580   63.5320 C.3        1       TAS1   0.0000
     22 C16             30.1980  -10.0530   59.9250 C.3        1       TAS1   0.0000
     23 C17             28.9950  -12.4580   63.5320 C.3        1       TAS1   0.0000
     24 C18             32.6020  -12.4580   67.1380 C.3        1       TAS1   0.0000
     25 C19             31.4000  -10.0530   65.9360 C.3        1       TAS1   0.0000
     26 C20             35.0060  -11.2550   65.9360 C.3        1       TAS1   0.0000
     27 C21             35.0060   -8.8510   63.5320 C.3        1       TAS1   0.0000
     28 C22             28.9950  -11.2550   62.3300 C.3        1       TAS1   0.0000
     29 C23             31.4000   -7.6490   65.9360 C.3        1       TAS1   0.0000
     30 C24             33.8040   -6.4470   62.3300 C.3        1       TAS1   0.0000
     31 C25             26.5910  -10.0530   63.5320 C.3        1       TAS1   0.0000
     32 C26             28.9950  -11.2550   64.7340 C.3        1       TAS1   0.0000
     33 C27             30.1980   -7.6490   64.7340 C.3        1       TAS1   0.0000
     34 C28             32.6020   -6.4470   63.5320 C.3        1       TAS1   0.0000
     35 C29             26.5910   -8.8510   64.7340 C.3        1       TAS1   0.0000
     36 C30             32.6020   -7.6490   64.7340 C.3        1       TAS1   0.0000
     37 C31             33.8040   -8.8510   64.7340 C.3        1       TAS1   0.0000
     38 C32             35.0060   -7.6490   62.3300 C.3        1       TAS1   0.0000
     39 C33             33.8040   -8.8510   62.3300 C.3        1       TAS1   0.0000
     40 C34             30.1980  -11.2550   63.5320 C.3        1       TAS1   0.0000
     41 C35             31.4000  -11.2550   64.7340 C.3        1       TAS1   0.0000
     42 C36             30.1980  -10.0530   62.3300 C.3        1       TAS1   0.0000
     43 C37             33.8040   -7.6490   61.1270 C.3        1       TAS1   0.0000
     44 C38             32.6020   -6.4470   61.1270 C.3        1       TAS1   0.0000
     45 C39             27.7930   -8.8510   63.5320 C.3        1       TAS1   0.0000
     46 C40             33.8040  -11.2550   67.1380 C.3        1       TAS1   0.0000
     47 C41             27.7930  -11.2550   63.5320 C.3        1       TAS1   0.0000
     48 C42             35.0060  -10.0530   67.1380 C.3        1       TAS1   0.0000
     49 C43             28.9950   -8.8510   64.7340 C.3        1       TAS1   0.0000
     50 C44             32.6020   -8.8510   63.5320 C.3        1       TAS1   0.0000
     51 C45             28.9950  -10.0530   63.5320 C.3        1       TAS1   0.0000
     52 C46             31.4000  -12.4580   65.9360 C.3        1       TAS1   0.0000
     53 C47             32.6020  -11.2550   65.9360 C.3        1       TAS1   0.0000
     54 C48             35.0060   -7.6490   64.7340 C.3        1       TAS1   0.0000
     55 C49             32.6020  -13.6600   68.3400 C.3        1       TAS1   0.0000
     56 C50             30.1980  -12.4580   62.3300 C.3        1       TAS1   0.0000
     57 C51             31.4000   -8.8510   64.7340 C.3        1       TAS1   0.0000
     58 C52             31.4000   -8.8510   62.3300 C.3        1       TAS1   0.0000
     59 C53             31.4000  -10.0530   61.1270 C.3        1       TAS1   0.0000
     60 C54             31.4000   -7.6490   61.1270 C.3        1       TAS1   0.0000
     61 C55             30.1980   -6.4470   63.5320 C.3        1       TAS1   0.0000
     62 C56             35.0060  -10.0530   64.7340 C.3        1       TAS1   0.0000
     63 C57             31.4000   -6.4470   62.3300 C.3        1       TAS1   0.0000
     64 C58             35.0060  -13.6600   68.3400 C.3        1       TAS1   0.0000
     65 C59             31.4000   -7.6490   63.5320 C.3        1       TAS1   0.0000
     66 C60             33.8040   -7.6490   63.5320 C.3        1       TAS1   0.0000
     67 C61             26.5910   -7.6490   63.5320 C.3        1       TAS1   0.0000
     68 C62             27.7930  -12.4580   64.7340 C.3        1       TAS1   0.0000
     69 C63             31.4000   -8.8510   59.9250 C.3        1       TAS1   0.0000
     70 C64             30.1980   -8.8510   63.5320 C.3        1       TAS1   0.0000
     71 C65             32.6020  -11.2550   63.5320 C.3        1       TAS1   0.0000
     72 C66             27.7930  -10.0530   64.7340 C.3        1       TAS1   0.0000
     73 C67             32.6020   -5.2450   62.3300 C.3        1       TAS1   0.0000
     74 C68             32.6020   -8.8510   61.1270 C.3        1       TAS1   0.0000
     75 N1              34.5380   -5.6230   61.1790 N.3        1       TAS1   0.4947
     76 N2              27.7290  -10.3660   61.3530 N.3        1       TAS1   0.8240
     77 N3              33.2610   -8.5310   59.1460 N.3        1       TAS1   0.8240
     78 N4              32.9710  -10.8790   60.4960 N.3        1       TAS1   0.8240
     79 N5              34.1200  -12.2650   64.7900 N.3        1       TAS1   0.4212
