# Supplementary material for: Improving Docking Performance Using Negative Image-Based Rescoring
Source: Front Pharmacol. 2018 Mar 26;9:260. doi: 10.3389/fphar.2018.00260 (PMC5879118; doi:10.3389/fphar.2018.00260)
Supplement: Supplementary file 1 [file DataSheet1.zip › taskut_supplement/1b9v_6Arad.mol2]

@<TRIPOS>MOLECULE 
1b9v_6Arad
 118 
 SMALL 
 USER_CHARGES 
 
@<TRIPOS>ATOM 
      1 N1              32.8210   -8.7450   59.2500 N.3        1       TAS1   0.8240
      2 N2              25.5940  -10.8640   62.1760 N.3        1       TAS1   0.8240
      3 N3              32.5550   -9.6770   69.4480 N.3        1       TAS1   0.7304
      4 O1              31.5250  -15.7350   66.2850 O.3        1       TAS1  -0.3911
      5 O2              30.0220  -14.6390   66.6400 O.3        1       TAS1  -0.3911
      6 O3              32.0200  -13.8490   65.9670 O.3        1       TAS1  -0.3911
      7 O4              33.0760  -14.0870   66.3230 O.3        1       TAS1  -0.3911
      8 O5              31.5940   -5.2910   64.3970 O.3        1       TAS1  -0.3911
      9 O6              28.6610   -6.7780   67.7210 O.3        1       TAS1  -0.3911
     10 O7              34.6120  -13.6930   66.7890 O.3        1       TAS1  -0.3911
     11 C1              30.6230   -9.6280   62.7550 C.3        1       TAS1   0.0000
     12 C2              34.2290   -9.6280   63.9570 C.3        1       TAS1   0.0000
     13 C3              28.2180   -7.2240   65.1590 C.3        1       TAS1   0.0000
     14 C4              30.6230   -8.4260   61.5520 C.3        1       TAS1   0.0000
     15 C5              28.2180   -8.4260   66.3610 C.3        1       TAS1   0.0000
     16 C6              35.4310   -8.4260   61.5520 C.3        1       TAS1   0.0000
     17 C7              31.8250   -6.0220   62.7550 C.3        1       TAS1   0.0000
     18 C8              31.8250   -6.0220   60.3500 C.3        1       TAS1   0.0000
     19 C9              33.0270   -4.8200   62.7550 C.3        1       TAS1   0.0000
     20 C10             34.2290   -8.4260   65.1590 C.3        1       TAS1   0.0000
     21 C11             31.8250   -7.2240   63.9570 C.3        1       TAS1   0.0000
     22 C12             28.2180  -10.8300   63.9570 C.3        1       TAS1   0.0000
     23 C13             33.0270   -6.0220   61.5520 C.3        1       TAS1   0.0000
     24 C14             28.2180  -12.0330   67.5630 C.3        1       TAS1   0.0000
     25 C15             28.2180  -13.2350   63.9570 C.3        1       TAS1   0.0000
     26 C16             28.2180  -12.0330   65.1590 C.3        1       TAS1   0.0000
     27 C17             31.8250   -8.4260   62.7550 C.3        1       TAS1   0.0000
     28 C18             28.2180   -9.6280   67.5630 C.3        1       TAS1   0.0000
     29 C19             34.2290   -6.0220   62.7550 C.3        1       TAS1   0.0000
     30 C20             31.8250   -9.6280   66.3610 C.3        1       TAS1   0.0000
     31 C21             30.6230   -9.6280   60.3500 C.3        1       TAS1   0.0000
     32 C22             28.2180   -9.6280   65.1590 C.3        1       TAS1   0.0000
     33 C23             31.8250   -9.6280   63.9570 C.3        1       TAS1   0.0000
     34 C24             33.0270   -8.4260   61.5520 C.3        1       TAS1   0.0000
     35 C25             29.4200   -9.6280   68.7650 C.3        1       TAS1   0.0000
     36 C26             34.2290  -10.8300   67.5630 C.3        1       TAS1   0.0000
     37 C27             28.2180  -12.0330   62.7550 C.3        1       TAS1   0.0000
     38 C28             31.8250  -10.8300   67.5630 C.3        1       TAS1   0.0000
     39 C29             34.2290   -8.4260   62.7550 C.3        1       TAS1   0.0000
     40 C30             34.2290  -10.8300   65.1590 C.3        1       TAS1   0.0000
     41 C31             29.4200  -12.0330   66.3610 C.3        1       TAS1   0.0000
     42 C32             33.0270   -7.2240   60.3500 C.3        1       TAS1   0.0000
     43 C33             35.4310   -6.0220   63.9570 C.3        1       TAS1   0.0000
     44 C34             33.0270  -10.8300   66.3610 C.3        1       TAS1   0.0000
     45 C35             31.8250  -12.0330   66.3610 C.3        1       TAS1   0.0000
     46 C36             29.4200   -7.2240   68.7650 C.3        1       TAS1   0.0000
     47 C37             34.2290   -9.6280   61.5520 C.3        1       TAS1   0.0000
     48 C38             34.2290  -10.8300   62.7550 C.3        1       TAS1   0.0000
     49 C39             33.0270  -12.0330   67.5630 C.3        1       TAS1   0.0000
     50 C40             31.8250  -13.2350   67.5630 C.3        1       TAS1   0.0000
     51 C41             35.4310  -10.8300   66.3610 C.3        1       TAS1   0.0000
     52 C42             30.6230  -10.8300   61.5520 C.3        1       TAS1   0.0000
     53 C43             34.2290  -12.0330   66.3610 C.3        1       TAS1   0.0000
     54 C44             30.6230   -7.2240   62.7550 C.3        1       TAS1   0.0000
     55 C45             27.0160   -9.6280   66.3610 C.3        1       TAS1   0.0000
     56 C46             31.8250  -10.8300   65.1590 C.3        1       TAS1   0.0000
     57 C47             31.8250   -7.2240   61.5520 C.3        1       TAS1   0.0000
     58 C48             28.2180  -13.2350   66.3610 C.3        1       TAS1   0.0000
     59 C49             27.0160   -7.2240   63.9570 C.3        1       TAS1   0.0000
     60 C50             33.0270   -8.4260   63.9570 C.3        1       TAS1   0.0000
     61 C51             27.0160   -8.4260   65.1590 C.3        1       TAS1   0.0000
     62 C52             35.4310  -10.8300   63.9570 C.3        1       TAS1   0.0000
     63 C53             28.2180   -8.4260   63.9570 C.3        1       TAS1   0.0000
     64 C54             31.8250   -9.6280   61.5520 C.3        1       TAS1   0.0000
     65 C55             29.4200   -7.2240   66.3610 C.3        1       TAS1   0.0000
     66 C56             34.2290   -7.2240   63.9570 C.3        1       TAS1   0.0000
     67 C57             29.4200   -7.2240   63.9570 C.3        1       TAS1   0.0000
     68 C58             27.0160   -9.6280   63.9570 C.3        1       TAS1   0.0000
     69 C59             30.6230   -6.0220   61.5520 C.3        1       TAS1   0.0000
     70 C60             30.6230  -12.0330   62.7550 C.3        1       TAS1   0.0000
     71 C61             33.0270  -10.8300   63.9570 C.3        1       TAS1   0.0000
     72 C62             29.4200   -8.4260   67.5630 C.3        1       TAS1   0.0000
     73 C63             29.4200   -8.4260   65.1590 C.3        1       TAS1   0.0000
     74 C64             29.4200   -8.4260   62.7550 C.3        1       TAS1   0.0000
     75 C65             28.2180  -10.8300   66.3610 C.3        1       TAS1   0.0000
     76 C66             31.8250   -8.4260   65.1590 C.3        1       TAS1   0.0000
     77 C67             30.6230   -8.4260   68.7650 C.3        1       TAS1   0.0000
     78 C68             30.6230   -8.4260   66.3610 C.3        1       TAS1   0.0000
     79 C69             30.6230   -8.4260   63.9570 C.3        1       TAS1   0.0000
     80 C70             27.0160  -12.0330   63.9570 C.3        1       TAS1   0.0000
     81 C71             31.8250  -10.8300   62.7550 C.3        1       TAS1   0.0000
     82 C72             30.6230   -9.6280   67.5630 C.3        1       TAS1   0.0000
     83 C73             30.6230   -9.6280   65.1590 C.3        1       TAS1   0.0000
     84 C74             29.4200  -10.8300   65.1590 C.3        1       TAS1   0.0000
     85 C75             30.6230   -7.2240   65.1590 C.3        1       TAS1   0.0000
     86 C76             29.4200  -10.8300   62.7550 C.3        1       TAS1   0.0000
     87 C77             29.4200   -9.6280   63.9570 C.3        1       TAS1   0.0000
     88 C78             30.6230  -10.8300   68.7650 C.3        1       TAS1   0.0000
     89 C79             30.6230  -10.8300   66.3610 C.3        1       TAS1   0.0000
     90 C80             33.0270   -9.6280   65.1590 C.3        1       TAS1   0.0000
     91 C81             30.6230  -10.8300   63.9570 C.3        1       TAS1   0.0000
     92 C82             29.4200  -12.0330   63.9570 C.3        1       TAS1   0.0000
     93 C83             28.2180   -9.6280   62.7550 C.3        1       TAS1   0.0000
     94 C84             29.4200  -12.0330   61.5520 C.3        1       TAS1   0.0000
     95 C85             35.4310  -12.0330   65.1590 C.3        1       TAS1   0.0000
     96 C86             30.6230  -12.0330   67.5630 C.3        1       TAS1   0.0000
     97 C87             30.6230  -12.0330   65.1590 C.3        1       TAS1   0.0000
     98 C88             35.4310   -7.2240   62.7550 C.3        1       TAS1   0.0000
     99 C89             29.4200  -13.2350   67.5630 C.3        1       TAS1   0.0000
    100 C90             29.4200  -13.2350   65.1590 C.3        1       TAS1   0.0000
    101 C91             27.0160   -7.2240   66.3610 C.3        1       TAS1   0.0000
    102 C92             30.6230  -13.2350   66.3610 C.3        1       TAS1   0.0000
    103 C93             33.0270   -7.2240   62.7550 C.3        1       TAS1   0.0000
    104 C94             31.8250  -12.0330   63.9570 C.3        1       TAS1   0.0000
    105 C95             29.4200  -10.8300   67.5630 C.3        1       TAS1   0.0000
    106 C96             34.2290  -12.0330   68.7650 C.3        1       TAS1   0.0000
    107 C97             33.0270   -9.6280   62.7550 C.3        1       TAS1   0.0000
    108 C98             27.0160  -12.0330   66.3610 C.3        1       TAS1   0.0000
    109 C99             29.4200   -9.6280   66.3610 C.3        1       TAS1   0.0000
    110 C100            31.8250  -12.0330   68.7650 C.3        1       TAS1   0.0000
    111 C101            34.2290   -7.2240   61.5520 C.3        1       TAS1   0.0000
    112 C102            33.0270   -6.0220   63.9570 C.3        1       TAS1   0.0000
    113 N4              35.8270   -5.1660   65.0540 N.3        1       TAS1   0.5014
    114 N5              34.9160   -4.0730   63.6550 N.3        1       TAS1   0.4947
    115 N6              31.3480   -7.1600   67.6920 N.3        1       TAS1   0.7304
    116 N7              36.7400  -11.3050   64.4360 N.3        1       TAS1   0.8240
    117 N8              32.9710  -10.8790   60.4960 N.3        1       TAS1   0.8240
    118 N9              34.1200  -12.2650   64.7900 N.3        1       TAS1   0.4212
