# Supplementary material for: Improving Docking Performance Using Negative Image-Based Rescoring
Source: Front Pharmacol. 2018 Mar 26;9:260. doi: 10.3389/fphar.2018.00260 (PMC5879118; doi:10.3389/fphar.2018.00260)
Supplement: Supplementary file 1 [file DataSheet1.zip › taskut_supplement/1cx2_1.5Aligdist.mol2]

@<TRIPOS>MOLECULE 
1cx2_1.5Aligdist
 57 
 SMALL 
 USER_CHARGES 
 
@<TRIPOS>ATOM 
      1 O1              27.2660   18.6120   19.5590 O.3        1       TAS1  -0.3297
      2 O2              29.1950   19.5680   18.2990 O.3        1       TAS1  -0.3911
      3 O3              19.7520   19.8340   18.9310 O.3        1       TAS1  -0.3183
      4 O4              19.5670   19.0260   16.3280 O.3        1       TAS1  -0.3911
      5 C1              25.2210   22.4860   11.4450 C.3        1       TAS1   0.0000
      6 C2              27.6260   24.8910   13.8490 C.3        1       TAS1   0.0000
      7 C3              26.4230   21.2840   16.2530 C.3        1       TAS1   0.0000
      8 C4              18.0090   22.4860   18.6570 C.3        1       TAS1   0.0000
      9 C5              27.6260   21.2840   17.4550 C.3        1       TAS1   0.0000
     10 C6              18.0090   18.8800   17.4550 C.3        1       TAS1   0.0000
     11 C7              26.4230   21.2840   18.6570 C.3        1       TAS1   0.0000
     12 C8              27.6260   21.2840   19.8600 C.3        1       TAS1   0.0000
     13 C9              26.4230   23.6880   16.2530 C.3        1       TAS1   0.0000
     14 C10             26.4230   24.8910   12.6470 C.3        1       TAS1   0.0000
     15 C11             26.4230   23.6880   13.8490 C.3        1       TAS1   0.0000
     16 C12             25.2210   24.8910   11.4450 C.3        1       TAS1   0.0000
     17 C13             24.0190   22.4860   15.0510 C.3        1       TAS1   0.0000
     18 C14             22.8170   20.0820   18.6570 C.3        1       TAS1   0.0000
     19 C15             19.2110   21.2840   16.2530 C.3        1       TAS1   0.0000
     20 C16             25.2210   23.6880   10.2430 C.3        1       TAS1   0.0000
     21 C17             19.2110   21.2840   18.6570 C.3        1       TAS1   0.0000
     22 C18             28.8280   20.0820   19.8600 C.3        1       TAS1   0.0000
     23 C19             24.0190   21.2840   18.6570 C.3        1       TAS1   0.0000
     24 C20             26.4230   24.8910   15.0510 C.3        1       TAS1   0.0000
     25 C21             25.2210   22.4860   16.2530 C.3        1       TAS1   0.0000
     26 C22             20.4130   21.2840   17.4550 C.3        1       TAS1   0.0000
     27 C23             26.4230   22.4860   15.0510 C.3        1       TAS1   0.0000
     28 C24             27.6260   23.6880   15.0510 C.3        1       TAS1   0.0000
     29 C25             26.4230   22.4860   17.4550 C.3        1       TAS1   0.0000
     30 C26             25.2210   23.6880   12.6470 C.3        1       TAS1   0.0000
     31 C27             30.0300   21.2840   19.8600 C.3        1       TAS1   0.0000
     32 C28             22.8170   21.2840   17.4550 C.3        1       TAS1   0.0000
     33 C29             25.2210   21.2840   17.4550 C.3        1       TAS1   0.0000
     34 C30             28.8280   21.2840   16.2530 C.3        1       TAS1   0.0000
     35 C31             25.2210   21.2840   12.6470 C.3        1       TAS1   0.0000
     36 C32             19.2110   22.4860   17.4550 C.3        1       TAS1   0.0000
     37 C33             27.6260   20.0820   18.6570 C.3        1       TAS1   0.0000
     38 C34             25.2210   23.6880   15.0510 C.3        1       TAS1   0.0000
     39 C35             26.4230   20.0820   17.4550 C.3        1       TAS1   0.0000
     40 C36             22.8170   22.4860   16.2530 C.3        1       TAS1   0.0000
     41 C37             25.2210   20.0820   18.6570 C.3        1       TAS1   0.0000
     42 C38             25.2210   21.2840   15.0510 C.3        1       TAS1   0.0000
     43 C39             21.6150   20.0820   17.4550 C.3        1       TAS1   0.0000
     44 C40             26.4230   26.0930   13.8490 C.3        1       TAS1   0.0000
     45 C41             24.0190   21.2840   16.2530 C.3        1       TAS1   0.0000
     46 C42             26.4230   22.4860   12.6470 C.3        1       TAS1   0.0000
     47 C43             26.4230   23.6880   11.4450 C.3        1       TAS1   0.0000
     48 C44             24.0190   22.4860   17.4550 C.3        1       TAS1   0.0000
     49 C45             28.8280   21.2840   18.6570 C.3        1       TAS1   0.0000
     50 C46             24.0190   20.0820   17.4550 C.3        1       TAS1   0.0000
     51 C47             27.6260   22.4860   16.2530 C.3        1       TAS1   0.0000
     52 C48             19.2110   20.0820   17.4550 C.3        1       TAS1   0.0000
     53 C49             25.2210   22.4860   13.8490 C.3        1       TAS1   0.0000
     54 C50             28.8280   21.2840   21.0620 C.3        1       TAS1   0.0000
     55 N1              25.4430   20.1890   13.6580 N.3        1       TAS1   0.4046
     56 N2              18.4440   23.6670   17.5140 N.3        1       TAS1   0.6285
     57 N3              23.7250   19.0080   18.8140 N.3        1       TAS1   0.4212
