# Supplementary material for: Improving Docking Performance Using Negative Image-Based Rescoring
Source: Front Pharmacol. 2018 Mar 26;9:260. doi: 10.3389/fphar.2018.00260 (PMC5879118; doi:10.3389/fphar.2018.00260)
Supplement: Supplementary file 1 [file DataSheet1.zip › taskut_supplement/1cx2_6Arad.mol2]

@<TRIPOS>MOLECULE 
1cx2_6Arad
 68 
 SMALL 
 USER_CHARGES 
 
@<TRIPOS>ATOM 
      1 O1              27.2660   18.6120   19.5590 O.3        1       TAS1  -0.3297
      2 N1              30.3380   22.6270   14.7190 N.3        1       TAS1   0.5551
      3 O2              19.7520   19.8340   18.9310 O.3        1       TAS1  -0.3183
      4 O3              29.1950   19.5680   18.2990 O.3        1       TAS1  -0.3911
      5 O4              19.5670   19.0260   16.3280 O.3        1       TAS1  -0.3911
      6 O5              23.8350   17.1940   16.7170 O.3        1       TAS1  -0.3911
      7 C1              23.0510   20.3160   18.8910 C.3        1       TAS1   0.0000
      8 C2              26.6570   21.5180   16.4870 C.3        1       TAS1   0.0000
      9 C3              26.6570   23.9220   14.0820 C.3        1       TAS1   0.0000
     10 C4              26.6570   23.9220   16.4870 C.3        1       TAS1   0.0000
     11 C5              27.8590   25.1240   14.0820 C.3        1       TAS1   0.0000
     12 C6              24.2530   23.9220   11.6780 C.3        1       TAS1   0.0000
     13 C7              19.4440   21.5180   16.4870 C.3        1       TAS1   0.0000
     14 C8              25.4550   23.9220   17.6890 C.3        1       TAS1   0.0000
     15 C9              19.4440   22.7200   17.6890 C.3        1       TAS1   0.0000
     16 C10             21.8480   21.5180   16.4870 C.3        1       TAS1   0.0000
     17 C11             27.8590   19.1130   17.6890 C.3        1       TAS1   0.0000
     18 C12             24.2530   20.3160   17.6890 C.3        1       TAS1   0.0000
     19 C13             19.4440   20.3160   17.6890 C.3        1       TAS1   0.0000
     20 C14             26.6570   22.7200   15.2850 C.3        1       TAS1   0.0000
     21 C15             25.4550   21.5180   12.8800 C.3        1       TAS1   0.0000
     22 C16             25.4550   23.9220   15.2850 C.3        1       TAS1   0.0000
     23 C17             26.6570   22.7200   12.8800 C.3        1       TAS1   0.0000
     24 C18             25.4550   16.7090   17.6890 C.3        1       TAS1   0.0000
     25 C19             19.4440   21.5180   18.8910 C.3        1       TAS1   0.0000
     26 C20             25.4550   21.5180   17.6890 C.3        1       TAS1   0.0000
     27 C21             26.6570   21.5180   18.8910 C.3        1       TAS1   0.0000
     28 C22             20.6460   22.7200   16.4870 C.3        1       TAS1   0.0000
     29 C23             26.6570   26.3260   14.0820 C.3        1       TAS1   0.0000
     30 C24             25.4550   21.5180   15.2850 C.3        1       TAS1   0.0000
     31 C25             25.4550   20.3160   16.4870 C.3        1       TAS1   0.0000
     32 C26             24.2530   21.5180   14.0820 C.3        1       TAS1   0.0000
     33 C27             24.2530   25.1240   12.8800 C.3        1       TAS1   0.0000
     34 C28             25.4550   23.9220   12.8800 C.3        1       TAS1   0.0000
     35 C29             27.8590   23.9220   15.2850 C.3        1       TAS1   0.0000
     36 C30             20.6460   21.5180   17.6890 C.3        1       TAS1   0.0000
     37 C31             29.0610   21.5180   16.4870 C.3        1       TAS1   0.0000
     38 C32             27.8590   23.9220   12.8800 C.3        1       TAS1   0.0000
     39 C33             26.6570   23.9220   11.6780 C.3        1       TAS1   0.0000
     40 C34             26.6570   20.3160   17.6890 C.3        1       TAS1   0.0000
     41 C35             27.8590   20.3160   18.8910 C.3        1       TAS1   0.0000
     42 C36             25.4550   22.7200   11.6780 C.3        1       TAS1   0.0000
     43 C37             25.4550   22.7200   16.4870 C.3        1       TAS1   0.0000
     44 C38             25.4550   20.3160   18.8910 C.3        1       TAS1   0.0000
     45 C39             23.0510   22.7200   16.4870 C.3        1       TAS1   0.0000
     46 C40             27.8590   22.7200   16.4870 C.3        1       TAS1   0.0000
     47 C41             20.6460   20.3160   16.4870 C.3        1       TAS1   0.0000
     48 C42             25.4550   17.9110   16.4870 C.3        1       TAS1   0.0000
     49 C43             29.0610   21.5180   18.8910 C.3        1       TAS1   0.0000
     50 C44             23.0510   22.7200   11.6780 C.3        1       TAS1   0.0000
     51 C45             24.2530   22.7200   15.2850 C.3        1       TAS1   0.0000
     52 C46             25.4550   22.7200   14.0820 C.3        1       TAS1   0.0000
     53 C47             29.0610   23.9220   16.4870 C.3        1       TAS1   0.0000
     54 C48             23.0510   21.5180   17.6890 C.3        1       TAS1   0.0000
     55 C49             24.2530   21.5180   16.4870 C.3        1       TAS1   0.0000
     56 C50             24.2530   22.7200   17.6890 C.3        1       TAS1   0.0000
     57 C51             27.8590   21.5180   17.6890 C.3        1       TAS1   0.0000
     58 C52             21.8480   20.3160   17.6890 C.3        1       TAS1   0.0000
     59 C53             25.4550   19.1130   17.6890 C.3        1       TAS1   0.0000
     60 C54             24.2530   22.7200   12.8800 C.3        1       TAS1   0.0000
     61 C55             29.0610   22.7200   17.6890 C.3        1       TAS1   0.0000
     62 C56             26.6570   25.1240   12.8800 C.3        1       TAS1   0.0000
     63 C57             27.8590   21.5180   20.0930 C.3        1       TAS1   0.0000
     64 C58             26.6570   25.1240   15.2850 C.3        1       TAS1   0.0000
     65 N2              21.0110   20.9160   19.5310 N.3        1       TAS1   0.5808
     66 N3              25.4430   20.1890   13.6580 N.3        1       TAS1   0.4046
     67 N4              18.4440   23.6670   17.5140 N.3        1       TAS1   0.6285
     68 N5              23.7250   19.0080   18.8140 N.3        1       TAS1   0.4212
