# Supplementary material for: Improving Docking Performance Using Negative Image-Based Rescoring
Source: Front Pharmacol. 2018 Mar 26;9:260. doi: 10.3389/fphar.2018.00260 (PMC5879118; doi:10.3389/fphar.2018.00260)
Supplement: Supplementary file 1 [file DataSheet1.zip › taskut_supplement/1fm9_1.5Aligdist.mol2]

@<TRIPOS>MOLECULE 
1fm9_1.5Aligdist
 90 
 SMALL 
 USER_CHARGES 
 
@<TRIPOS>ATOM 
      1 O1              17.3070   -5.0870   13.1280 O.3        1       TAS1  -0.4463
      2 O2              17.8470   -4.5780   14.5370 O.3        1       TAS1  -0.3183
      3 C1              11.8520   -2.1320   11.2340 C.3        1       TAS1   0.0000
      4 C2              11.8520   -2.1320    8.8300 C.3        1       TAS1   0.0000
      5 C3               9.4480   -2.1320    6.4260 C.3        1       TAS1   0.0000
      6 C4              14.2560   -5.7390   12.4370 C.3        1       TAS1   0.0000
      7 C5              11.8520   -9.3450   11.2340 C.3        1       TAS1   0.0000
      8 C6               9.4480   -5.7390    2.8200 C.3        1       TAS1   0.0000
      9 C7               9.4480  -12.9510   10.0320 C.3        1       TAS1   0.0000
     10 C8              11.8520   -6.9410    1.6180 C.3        1       TAS1   0.0000
     11 C9              10.6500   -4.5370   12.4370 C.3        1       TAS1   0.0000
     12 C10             10.6500   -4.5370   10.0320 C.3        1       TAS1   0.0000
     13 C11              8.2460   -4.5370    7.6280 C.3        1       TAS1   0.0000
     14 C12             10.6500   -4.5370    5.2240 C.3        1       TAS1   0.0000
     15 C13             10.6500   -4.5370    2.8200 C.3        1       TAS1   0.0000
     16 C14             10.6500   -8.1430    4.0220 C.3        1       TAS1   0.0000
     17 C15             10.6500   -8.1430    1.6180 C.3        1       TAS1   0.0000
     18 C16              9.4480   -4.5370   11.2340 C.3        1       TAS1   0.0000
     19 C17              9.4480   -3.3340   10.0320 C.3        1       TAS1   0.0000
     20 C18             11.8520   -3.3340   12.4370 C.3        1       TAS1   0.0000
     21 C19             11.8520   -3.3340   10.0320 C.3        1       TAS1   0.0000
     22 C20              9.4480   -3.3340    7.6280 C.3        1       TAS1   0.0000
     23 C21              9.4480   -3.3340    5.2240 C.3        1       TAS1   0.0000
     24 C22             14.2560   -6.9410   11.2340 C.3        1       TAS1   0.0000
     25 C23              9.4480   -6.9410    4.0220 C.3        1       TAS1   0.0000
     26 C24             11.8520  -10.5470   10.0320 C.3        1       TAS1   0.0000
     27 C25             16.6610   -6.9410   11.2340 C.3        1       TAS1   0.0000
     28 C26             10.6500   -2.1320   10.0320 C.3        1       TAS1   0.0000
     29 C27              8.2460   -2.1320    7.6280 C.3        1       TAS1   0.0000
     30 C28              8.2460   -5.7390    6.4260 C.3        1       TAS1   0.0000
     31 C29             16.6610   -8.1430   12.4370 C.3        1       TAS1   0.0000
     32 C30              8.2460   -5.7390    4.0220 C.3        1       TAS1   0.0000
     33 C31             10.6500   -5.7390    1.6180 C.3        1       TAS1   0.0000
     34 C32             11.8520   -4.5370   11.2340 C.3        1       TAS1   0.0000
     35 C33              9.4480   -4.5370    8.8300 C.3        1       TAS1   0.0000
     36 C34              9.4480   -4.5370    6.4260 C.3        1       TAS1   0.0000
     37 C35             14.2560   -8.1430   12.4370 C.3        1       TAS1   0.0000
     38 C36             14.2560   -9.3450   11.2340 C.3        1       TAS1   0.0000
     39 C37             11.8520  -11.7490   11.2340 C.3        1       TAS1   0.0000
     40 C38              9.4480   -8.1430    2.8200 C.3        1       TAS1   0.0000
     41 C39             10.6500   -3.3340   11.2340 C.3        1       TAS1   0.0000
     42 C40             10.6500   -3.3340    8.8300 C.3        1       TAS1   0.0000
     43 C41              8.2460   -3.3340    6.4260 C.3        1       TAS1   0.0000
     44 C42             14.2560  -10.5470   10.0320 C.3        1       TAS1   0.0000
     45 C43             10.6500  -10.5470   11.2340 C.3        1       TAS1   0.0000
     46 C44              8.2460   -6.9410    5.2240 C.3        1       TAS1   0.0000
     47 C45             10.6500   -6.9410    2.8200 C.3        1       TAS1   0.0000
     48 C46             10.6500   -6.9410    0.4160 C.3        1       TAS1   0.0000
     49 C47             14.2560   -2.1320   11.2340 C.3        1       TAS1   0.0000
     50 C48             16.6610   -5.7390   14.8410 C.3        1       TAS1   0.0000
     51 C49             11.8520   -5.7390   12.4370 C.3        1       TAS1   0.0000
     52 C50              7.0440   -5.7390    7.6280 C.3        1       TAS1   0.0000
     53 C51             16.6610   -9.3450   11.2340 C.3        1       TAS1   0.0000
     54 C52             11.8520  -12.9510   10.0320 C.3        1       TAS1   0.0000
     55 C53             11.8520   -5.7390    0.4160 C.3        1       TAS1   0.0000
     56 C54              9.4480   -9.3450    1.6180 C.3        1       TAS1   0.0000
     57 C55             10.6500  -12.9510   11.2340 C.3        1       TAS1   0.0000
     58 C56             15.4590   -4.5370   12.4370 C.3        1       TAS1   0.0000
     59 C57             13.0540   -8.1430   11.2340 C.3        1       TAS1   0.0000
     60 C58             10.6500   -5.7390   11.2340 C.3        1       TAS1   0.0000
     61 C59             14.2560   -3.3340   12.4370 C.3        1       TAS1   0.0000
     62 C60             15.4590   -5.7390   13.6390 C.3        1       TAS1   0.0000
     63 C61             11.8520   -6.9410   11.2340 C.3        1       TAS1   0.0000
     64 C62             13.0540   -4.5370   12.4370 C.3        1       TAS1   0.0000
     65 C63              9.4480  -10.5470   10.0320 C.3        1       TAS1   0.0000
     66 C64             10.6500   -2.1320    7.6280 C.3        1       TAS1   0.0000
     67 C65             13.0540   -9.3450   10.0320 C.3        1       TAS1   0.0000
     68 C66             13.0540   -2.1320   10.0320 C.3        1       TAS1   0.0000
     69 C67             13.0540   -9.3450   12.4370 C.3        1       TAS1   0.0000
     70 C68             15.4590   -9.3450   10.0320 C.3        1       TAS1   0.0000
     71 C69             15.4590   -8.1430   11.2340 C.3        1       TAS1   0.0000
     72 C70             13.0540  -10.5470   11.2340 C.3        1       TAS1   0.0000
     73 C71             10.6500   -9.3450   10.0320 C.3        1       TAS1   0.0000
     74 C72             14.2560   -4.5370   13.6390 C.3        1       TAS1   0.0000
     75 C73             11.8520   -8.1430   12.4370 C.3        1       TAS1   0.0000
     76 C74             10.6500   -5.7390    4.0220 C.3        1       TAS1   0.0000
     77 C75             10.6500  -11.7490   10.0320 C.3        1       TAS1   0.0000
     78 C76              9.4480  -11.7490   11.2340 C.3        1       TAS1   0.0000
     79 C77              9.4480   -4.5370    4.0220 C.3        1       TAS1   0.0000
     80 C78              9.4480   -5.7390    5.2240 C.3        1       TAS1   0.0000
     81 C79              9.4480  -11.7490    8.8300 C.3        1       TAS1   0.0000
     82 C80             11.8520   -8.1430    0.4160 C.3        1       TAS1   0.0000
     83 C81              9.4480   -6.9410    1.6180 C.3        1       TAS1   0.0000
     84 C82             13.0540   -3.3340   11.2340 C.3        1       TAS1   0.0000
     85 C83             15.4590   -6.9410   12.4370 C.3        1       TAS1   0.0000
     86 C84             15.4590  -10.5470   11.2340 C.3        1       TAS1   0.0000
     87 N1              13.9970   -3.3190    7.9880 N.3        1       TAS1   0.5849
     88 N2              14.8900   -9.8330    8.8330 N.3        1       TAS1   0.5068
     89 N3              11.1140   -8.2170    5.3140 N.3        1       TAS1   0.6195
     90 N4              14.0600   -4.1520   15.1680 N.3        1       TAS1   0.4212
