# Supplementary material for: Improving Docking Performance Using Negative Image-Based Rescoring
Source: Front Pharmacol. 2018 Mar 26;9:260. doi: 10.3389/fphar.2018.00260 (PMC5879118; doi:10.3389/fphar.2018.00260)
Supplement: Supplementary file 1 [file DataSheet1.zip › taskut_supplement/1fm9_7Arad.mol2]

@<TRIPOS>MOLECULE 
1fm9_7Arad
 114 
 SMALL 
 USER_CHARGES 
 
@<TRIPOS>ATOM 
      1 O1              17.3070   -5.0870   13.1280 O.3        1       TAS1  -0.4463
      2 N1              10.8410   -7.8390    5.1330 N.3        1       TAS1   0.6195
      3 O2              14.8380   -7.6970   14.2830 O.3        1       TAS1  -0.3183
      4 C1              16.6920   -9.3140   12.4680 C.3        1       TAS1   0.0000
      5 C2              16.6920   -9.3140   10.0640 C.3        1       TAS1   0.0000
      6 C3              14.2880   -3.3030   13.6700 C.3        1       TAS1   0.0000
      7 C4               9.4790   -4.5050   10.0640 C.3        1       TAS1   0.0000
      8 C5              14.2880   -3.3030   11.2660 C.3        1       TAS1   0.0000
      9 C6              11.8840   -8.1120   11.2660 C.3        1       TAS1   0.0000
     10 C7              15.4900   -6.9090   11.2660 C.3        1       TAS1   0.0000
     11 C8               7.0750   -6.9090    7.6590 C.3        1       TAS1   0.0000
     12 C9              11.8840   -3.3030    6.4570 C.3        1       TAS1   0.0000
     13 C10             10.6810   -2.1010   11.2660 C.3        1       TAS1   0.0000
     14 C11             11.8840   -9.3140   12.4680 C.3        1       TAS1   0.0000
     15 C12              9.4790   -4.5050    7.6590 C.3        1       TAS1   0.0000
     16 C13             10.6810   -5.7070    5.2550 C.3        1       TAS1   0.0000
     17 C14             10.6810   -5.7070    2.8510 C.3        1       TAS1   0.0000
     18 C15             15.4900   -8.1120   12.4680 C.3        1       TAS1   0.0000
     19 C16             10.6810   -4.5050   11.2660 C.3        1       TAS1   0.0000
     20 C17             15.4900   -8.1120   10.0640 C.3        1       TAS1   0.0000
     21 C18             10.6810  -11.7180   11.2660 C.3        1       TAS1   0.0000
     22 C19             10.6810   -6.9090   11.2660 C.3        1       TAS1   0.0000
     23 C20             11.8840  -10.5160   11.2660 C.3        1       TAS1   0.0000
     24 C21             14.2880   -5.7070   11.2660 C.3        1       TAS1   0.0000
     25 C22              7.0750   -5.7070    6.4570 C.3        1       TAS1   0.0000
     26 C23             10.6810  -11.7180    8.8620 C.3        1       TAS1   0.0000
     27 C24             15.4900   -9.3140   11.2660 C.3        1       TAS1   0.0000
     28 C25             10.6810   -8.1120   12.4680 C.3        1       TAS1   0.0000
     29 C26             14.2880   -6.9090   12.4680 C.3        1       TAS1   0.0000
     30 C27             17.8940   -8.1120   12.4680 C.3        1       TAS1   0.0000
     31 C28             11.8840  -11.7180   10.0640 C.3        1       TAS1   0.0000
     32 C29             10.6810   -8.1120    2.8510 C.3        1       TAS1   0.0000
     33 C30              7.0750  -10.5160    8.8620 C.3        1       TAS1   0.0000
     34 C31             15.4900  -10.5160   10.0640 C.3        1       TAS1   0.0000
     35 C32             10.6810   -9.3140   11.2660 C.3        1       TAS1   0.0000
     36 C33             10.6810   -4.5050    6.4570 C.3        1       TAS1   0.0000
     37 C34             14.2880   -8.1120   11.2660 C.3        1       TAS1   0.0000
     38 C35             11.8840   -4.5050   12.4680 C.3        1       TAS1   0.0000
     39 C36              9.4790   -5.7070   13.6700 C.3        1       TAS1   0.0000
     40 C37             10.6810   -4.5050    4.0530 C.3        1       TAS1   0.0000
     41 C38             14.2880   -9.3140   12.4680 C.3        1       TAS1   0.0000
     42 C39             14.2880   -9.3140   10.0640 C.3        1       TAS1   0.0000
     43 C40             14.2880  -10.5160   11.2660 C.3        1       TAS1   0.0000
     44 C41             16.6920   -5.7070   11.2660 C.3        1       TAS1   0.0000
     45 C42             16.6920   -6.9090   12.4680 C.3        1       TAS1   0.0000
     46 C43             10.6810   -2.1010    8.8620 C.3        1       TAS1   0.0000
     47 C44             11.8840   -0.8990    8.8620 C.3        1       TAS1   0.0000
     48 C45             10.6810   -2.1010    6.4570 C.3        1       TAS1   0.0000
     49 C47             16.6920  -10.5160   11.2660 C.3        1       TAS1   0.0000
     50 C48             15.4900   -4.5050   13.6700 C.3        1       TAS1   0.0000
     51 C49             10.6810  -12.9200   10.0640 C.3        1       TAS1   0.0000
     52 C50             16.6920   -8.1120   13.6700 C.3        1       TAS1   0.0000
     53 C51             10.6810   -0.8990    7.6590 C.3        1       TAS1   0.0000
     54 C52             10.6810   -3.3030   10.0640 C.3        1       TAS1   0.0000
     55 C53             11.8840  -12.9200   11.2660 C.3        1       TAS1   0.0000
     56 C54             10.6810   -3.3030    7.6590 C.3        1       TAS1   0.0000
     57 C56             15.4900   -5.7070   14.8720 C.3        1       TAS1   0.0000
     58 C57             15.4900   -5.7070   12.4680 C.3        1       TAS1   0.0000
     59 C58             10.6810  -12.9200    7.6590 C.3        1       TAS1   0.0000
     60 C59             13.0860  -10.5160   12.4680 C.3        1       TAS1   0.0000
     61 C60             13.0860  -10.5160   10.0640 C.3        1       TAS1   0.0000
     62 C61             10.6810   -5.7070   12.4680 C.3        1       TAS1   0.0000
     63 C62              8.2770  -10.5160   10.0640 C.3        1       TAS1   0.0000
     64 C63              9.4790   -0.8990    6.4570 C.3        1       TAS1   0.0000
     65 C64              9.4790  -12.9200    8.8620 C.3        1       TAS1   0.0000
     66 C65             13.0860  -11.7180   11.2660 C.3        1       TAS1   0.0000
     67 C66             14.2880   -4.5050   12.4680 C.3        1       TAS1   0.0000
     68 C67              9.4790   -2.1010    7.6590 C.3        1       TAS1   0.0000
     69 C69             11.8840   -5.7070   11.2660 C.3        1       TAS1   0.0000
     70 C70             14.2880   -4.5050   10.0640 C.3        1       TAS1   0.0000
     71 C71             13.0860   -2.1010   11.2660 C.3        1       TAS1   0.0000
     72 C72              9.4790   -3.3030    6.4570 C.3        1       TAS1   0.0000
     73 C73              9.4790   -4.5050   12.4680 C.3        1       TAS1   0.0000
     74 C74             13.0860   -3.3030   12.4680 C.3        1       TAS1   0.0000
     75 C75             13.0860   -3.3030   10.0640 C.3        1       TAS1   0.0000
     76 C76              9.4790   -4.5050    5.2550 C.3        1       TAS1   0.0000
     77 C77             11.8840   -9.3140   10.0640 C.3        1       TAS1   0.0000
     78 C78             11.8840   -2.1010   10.0640 C.3        1       TAS1   0.0000
     79 C79              8.2770   -2.1010    6.4570 C.3        1       TAS1   0.0000
     80 C80             13.0860   -0.8990   10.0640 C.3        1       TAS1   0.0000
     81 C81             13.0860   -4.5050   13.6700 C.3        1       TAS1   0.0000
     82 C82             10.6810   -3.3030   12.4680 C.3        1       TAS1   0.0000
     83 C83             13.0860   -4.5050   11.2660 C.3        1       TAS1   0.0000
     84 C84              9.4790   -5.7070    4.0530 C.3        1       TAS1   0.0000
     85 C85              8.2770   -3.3030    7.6590 C.3        1       TAS1   0.0000
     86 C86              9.4790   -3.3030    8.8620 C.3        1       TAS1   0.0000
     87 C88             16.6920   -8.1120   11.2660 C.3        1       TAS1   0.0000
     88 C89             13.0860   -5.7070   12.4680 C.3        1       TAS1   0.0000
     89 C90             10.6810  -10.5160   10.0640 C.3        1       TAS1   0.0000
     90 C91              9.4790   -6.9090    2.8510 C.3        1       TAS1   0.0000
     91 C92             13.0860   -2.1010    8.8620 C.3        1       TAS1   0.0000
     92 C93              8.2770   -4.5050    8.8620 C.3        1       TAS1   0.0000
     93 C94              9.4790   -9.3140   10.0640 C.3        1       TAS1   0.0000
     94 C95              8.2770   -4.5050    6.4570 C.3        1       TAS1   0.0000
     95 C96             11.8840   -3.3030   11.2660 C.3        1       TAS1   0.0000
     96 C97             11.8840   -3.3030    8.8620 C.3        1       TAS1   0.0000
     97 C98             13.0860   -6.9090   11.2660 C.3        1       TAS1   0.0000
     98 C100            14.2880   -5.7070   13.6700 C.3        1       TAS1   0.0000
     99 C101             8.2770   -5.7070    7.6590 C.3        1       TAS1   0.0000
    100 C102             9.4790  -11.7180   10.0640 C.3        1       TAS1   0.0000
    101 C103             8.2770   -5.7070    5.2550 C.3        1       TAS1   0.0000
    102 C104            11.8840   -4.5050   10.0640 C.3        1       TAS1   0.0000
    103 C105             9.4790   -8.1120    4.0530 C.3        1       TAS1   0.0000
    104 C106            13.0860   -8.1120   12.4680 C.3        1       TAS1   0.0000
    105 C107             7.0750   -3.3030    8.8620 C.3        1       TAS1   0.0000
    106 C108             7.0750   -3.3030    6.4570 C.3        1       TAS1   0.0000
    107 C109             8.2770   -6.9090    6.4570 C.3        1       TAS1   0.0000
    108 C110             9.4790   -8.1120   13.6700 C.3        1       TAS1   0.0000
    109 C111            11.8840   -4.5050    2.8510 C.3        1       TAS1   0.0000
    110 C112            13.0860   -9.3140   11.2660 C.3        1       TAS1   0.0000
    111 C113             7.0750   -4.5050    7.6590 C.3        1       TAS1   0.0000
    112 C114             8.2770   -9.3140    8.8620 C.3        1       TAS1   0.0000
    113 C115            11.8840   -6.9090   12.4680 C.3        1       TAS1   0.0000
    114 N2              14.8900   -9.8330    8.8330 N.3        1       TAS1   0.5068
