# Supplementary material for: Improving Docking Performance Using Negative Image-Based Rescoring
Source: Front Pharmacol. 2018 Mar 26;9:260. doi: 10.3389/fphar.2018.00260 (PMC5879118; doi:10.3389/fphar.2018.00260)
Supplement: Supplementary file 1 [file DataSheet1.zip › taskut_supplement/1fm9_8Arad.mol2]

@<TRIPOS>MOLECULE 
1fm9_8Arad
 134 
 SMALL 
 USER_CHARGES 
 
@<TRIPOS>ATOM 
      1 O1              17.3070   -5.0870   13.1280 O.3        1       TAS1  -0.4463
      2 O2              14.8380   -7.6970   14.2830 O.3        1       TAS1  -0.3183
      3 C1              11.6810   -2.3030   11.0640 C.3        1       TAS1   0.0000
      4 C2              11.6810   -2.3030    8.6590 C.3        1       TAS1   0.0000
      5 C3               9.2770  -10.7180    9.8620 C.3        1       TAS1   0.0000
      6 C4              12.8840   -9.5160    9.8620 C.3        1       TAS1   0.0000
      7 C6              12.8840   -2.3030    9.8620 C.3        1       TAS1   0.0000
      8 C7               9.2770  -13.1220    9.8620 C.3        1       TAS1   0.0000
      9 C8              12.8840    0.1010    9.8620 C.3        1       TAS1   0.0000
     10 C9              15.2880   -4.7070   12.2660 C.3        1       TAS1   0.0000
     11 C10             11.6810   -3.5050   12.2660 C.3        1       TAS1   0.0000
     12 C11             11.6810   -3.5050    9.8620 C.3        1       TAS1   0.0000
     13 C12             11.6810   -3.5050    7.4570 C.3        1       TAS1   0.0000
     14 C13             11.6810   -3.5050    5.0530 C.3        1       TAS1   0.0000
     15 C14             10.4790   -4.7070    9.8620 C.3        1       TAS1   0.0000
     16 C15             11.6810   -3.5050    2.6490 C.3        1       TAS1   0.0000
     17 C16             15.2880   -5.9090   13.4680 C.3        1       TAS1   0.0000
     18 C17             10.4790   -7.1120    2.6490 C.3        1       TAS1   0.0000
     19 C19             15.2880   -5.9090   11.0640 C.3        1       TAS1   0.0000
     20 C21             11.6810   -4.7070   13.4680 C.3        1       TAS1   0.0000
     21 C22             10.4790   -8.3140   11.0640 C.3        1       TAS1   0.0000
     22 C23             11.6810   -4.7070   11.0640 C.3        1       TAS1   0.0000
     23 C24             11.6810  -11.9200   11.0640 C.3        1       TAS1   0.0000
     24 C25             11.6810   -4.7070    3.8510 C.3        1       TAS1   0.0000
     25 C26             14.0860   -3.5050    9.8620 C.3        1       TAS1   0.0000
     26 C27             11.6810   -4.7070    1.4470 C.3        1       TAS1   0.0000
     27 C28             15.2880   -7.1120   12.2660 C.3        1       TAS1   0.0000
     28 C29             10.4790   -7.1120   12.2660 C.3        1       TAS1   0.0000
     29 C30             12.8840   -2.3030    2.6490 C.3        1       TAS1   0.0000
     30 C31              5.6710   -5.9090    6.2550 C.3        1       TAS1   0.0000
     31 C33             11.6810   -5.9090   12.2660 C.3        1       TAS1   0.0000
     32 C34              8.0750   -7.1120    5.0530 C.3        1       TAS1   0.0000
     33 C35             12.8840   -3.5050   11.0640 C.3        1       TAS1   0.0000
     34 C36             15.2880   -8.3140   11.0640 C.3        1       TAS1   0.0000
     35 C37              6.8730   -3.5050    7.4570 C.3        1       TAS1   0.0000
     36 C38             12.8840   -3.5050    3.8510 C.3        1       TAS1   0.0000
     37 C39             11.6810   -7.1120   11.0640 C.3        1       TAS1   0.0000
     38 C40             11.6810  -13.1220    9.8620 C.3        1       TAS1   0.0000
     39 C41             12.8840   -4.7070   12.2660 C.3        1       TAS1   0.0000
     40 C42              9.2770   -8.3140   14.6700 C.3        1       TAS1   0.0000
     41 C43             15.2880   -9.5160   12.2660 C.3        1       TAS1   0.0000
     42 C44             12.8840   -4.7070    2.6490 C.3        1       TAS1   0.0000
     43 C45             11.6810   -8.3140   12.2660 C.3        1       TAS1   0.0000
     44 C46             12.8840   -5.9090   11.0640 C.3        1       TAS1   0.0000
     45 C47             11.6810   -9.5160   11.0640 C.3        1       TAS1   0.0000
     46 C48             15.2880  -10.7180   11.0640 C.3        1       TAS1   0.0000
     47 C50             12.8840   -7.1120   12.2660 C.3        1       TAS1   0.0000
     48 C51             14.0860  -10.7180   12.2660 C.3        1       TAS1   0.0000
     49 C52              9.2770   -3.5050    9.8620 C.3        1       TAS1   0.0000
     50 C53             10.4790   -5.9090   11.0640 C.3        1       TAS1   0.0000
     51 C55             10.4790  -11.9200    9.8620 C.3        1       TAS1   0.0000
     52 C56             11.6810  -10.7180    9.8620 C.3        1       TAS1   0.0000
     53 C57             15.2880   -3.5050   13.4680 C.3        1       TAS1   0.0000
     54 C59             10.4790   -4.7070   12.2660 C.3        1       TAS1   0.0000
     55 C60             16.4900   -5.9090   14.6700 C.3        1       TAS1   0.0000
     56 C61             17.6920   -8.3140   13.4680 C.3        1       TAS1   0.0000
     57 C62             17.6920   -8.3140   11.0640 C.3        1       TAS1   0.0000
     58 C63             12.8840  -10.7180   11.0640 C.3        1       TAS1   0.0000
     59 C64             10.4790   -4.7070    5.0530 C.3        1       TAS1   0.0000
     60 C65             10.4790   -4.7070    2.6490 C.3        1       TAS1   0.0000
     61 C66             14.0860   -7.1120   11.0640 C.3        1       TAS1   0.0000
     62 C67              9.2770   -8.3140   12.2660 C.3        1       TAS1   0.0000
     63 C68             10.4790   -5.9090   13.4680 C.3        1       TAS1   0.0000
     64 C69              8.0750   -1.1010    6.2550 C.3        1       TAS1   0.0000
     65 C70              8.0750  -11.9200    9.8620 C.3        1       TAS1   0.0000
     66 C71              9.2770   -8.3140    2.6490 C.3        1       TAS1   0.0000
     67 C72             10.4790   -5.9090    3.8510 C.3        1       TAS1   0.0000
     68 C73              6.8730   -4.7070    6.2550 C.3        1       TAS1   0.0000
     69 C74             14.0860   -8.3140   12.2660 C.3        1       TAS1   0.0000
     70 C75              9.2770   -9.5160   11.0640 C.3        1       TAS1   0.0000
     71 C76             10.4790   -5.9090    1.4470 C.3        1       TAS1   0.0000
     72 C77              9.2770    0.1010    6.2550 C.3        1       TAS1   0.0000
     73 C78              9.2770   -3.5050    7.4570 C.3        1       TAS1   0.0000
     74 C79             14.0860   -9.5160   13.4680 C.3        1       TAS1   0.0000
     75 C80              9.2770  -11.9200   11.0640 C.3        1       TAS1   0.0000
     76 C81             14.0860   -9.5160   11.0640 C.3        1       TAS1   0.0000
     77 C82             10.4790   -3.5050   11.0640 C.3        1       TAS1   0.0000
     78 C83              8.0750   -3.5050    8.6590 C.3        1       TAS1   0.0000
     79 C84             16.4900   -9.5160   11.0640 C.3        1       TAS1   0.0000
     80 C85              8.0750   -3.5050    6.2550 C.3        1       TAS1   0.0000
     81 C86              9.2770   -1.1010    5.0530 C.3        1       TAS1   0.0000
     82 C87             10.4790   -8.3140    1.4470 C.3        1       TAS1   0.0000
     83 C88              6.8730   -7.1120    6.2550 C.3        1       TAS1   0.0000
     84 C89             11.6810   -1.1010    9.8620 C.3        1       TAS1   0.0000
     85 C90             14.0860   -1.1010    9.8620 C.3        1       TAS1   0.0000
     86 C91             12.8840   -9.5160   12.2660 C.3        1       TAS1   0.0000
     87 C92              8.0750   -4.7070    7.4570 C.3        1       TAS1   0.0000
     88 C93              9.2770   -2.3030    6.2550 C.3        1       TAS1   0.0000
     89 C94             16.4900   -5.9090   12.2660 C.3        1       TAS1   0.0000
     90 C95              8.0750   -2.3030    7.4570 C.3        1       TAS1   0.0000
     91 C96              9.2770   -4.7070    3.8510 C.3        1       TAS1   0.0000
     92 C97             12.8840   -8.3140   11.0640 C.3        1       TAS1   0.0000
     93 C99             14.0860   -2.3030   11.0640 C.3        1       TAS1   0.0000
     94 C100            11.6810   -7.1120    1.4470 C.3        1       TAS1   0.0000
     95 C101             8.0750   -5.9090    8.6590 C.3        1       TAS1   0.0000
     96 C102             8.0750   -5.9090    6.2550 C.3        1       TAS1   0.0000
     97 C103             8.0750   -5.9090    3.8510 C.3        1       TAS1   0.0000
     98 C104            16.4900   -7.1120   11.0640 C.3        1       TAS1   0.0000
     99 C105             8.0750   -9.5160    9.8620 C.3        1       TAS1   0.0000
    100 C106             9.2770   -4.7070   13.4680 C.3        1       TAS1   0.0000
    101 C107            10.4790   -1.1010    8.6590 C.3        1       TAS1   0.0000
    102 C108            10.4790  -10.7180   11.0640 C.3        1       TAS1   0.0000
    103 C109            10.4790   -1.1010    6.2550 C.3        1       TAS1   0.0000
    104 C110            14.0860   -3.5050   12.2660 C.3        1       TAS1   0.0000
    105 C111            12.8840  -11.9200   12.2660 C.3        1       TAS1   0.0000
    106 C112             8.0750   -7.1120    7.4570 C.3        1       TAS1   0.0000
    107 C113             9.2770   -7.1120    3.8510 C.3        1       TAS1   0.0000
    108 C114             9.2770   -4.7070    8.6590 C.3        1       TAS1   0.0000
    109 C115             9.2770   -7.1120   13.4680 C.3        1       TAS1   0.0000
    110 C116             9.2770   -4.7070    6.2550 C.3        1       TAS1   0.0000
    111 C117            16.4900   -8.3140   12.2660 C.3        1       TAS1   0.0000
    112 C118            16.4900   -7.1120   13.4680 C.3        1       TAS1   0.0000
    113 C119             9.2770   -3.5050    5.0530 C.3        1       TAS1   0.0000
    114 C120            10.4790   -2.3030    7.4570 C.3        1       TAS1   0.0000
    115 C121             9.2770   -1.1010    7.4570 C.3        1       TAS1   0.0000
    116 C122             9.2770  -11.9200    8.6590 C.3        1       TAS1   0.0000
    117 C123            14.0860   -4.7070   13.4680 C.3        1       TAS1   0.0000
    118 C124            10.4790   -3.5050    8.6590 C.3        1       TAS1   0.0000
    119 C125            14.0860   -4.7070   11.0640 C.3        1       TAS1   0.0000
    120 C126            10.4790  -13.1220   11.0640 C.3        1       TAS1   0.0000
    121 C127            10.4790  -13.1220    8.6590 C.3        1       TAS1   0.0000
    122 C128             9.2770  -13.1220    7.4570 C.3        1       TAS1   0.0000
    123 C129            10.4790   -9.5160    9.8620 C.3        1       TAS1   0.0000
    124 C130             9.2770   -5.9090    5.0530 C.3        1       TAS1   0.0000
    125 C131             9.2770   -5.9090    2.6490 C.3        1       TAS1   0.0000
    126 C132             8.0750   -8.3140    8.6590 C.3        1       TAS1   0.0000
    127 C133            10.4790   -3.5050    6.2550 C.3        1       TAS1   0.0000
    128 C135            14.0860   -5.9090   12.2660 C.3        1       TAS1   0.0000
    129 C136             6.8730   -5.9090    7.4570 C.3        1       TAS1   0.0000
    130 N1               8.2840  -12.7730   11.6840 N.3        1       TAS1   0.5068
    131 N2              14.8900   -9.8330    8.8330 N.3        1       TAS1   0.5068
    132 N3              11.1140   -8.2170    5.3140 N.3        1       TAS1   0.6195
    133 N4              14.6900   -4.4210    3.3040 N.3        1       TAS1   0.5092
    134 N5              13.9970   -3.3190    7.9880 N.3        1       TAS1   0.5849
