# Supplementary material for: Improving Docking Performance Using Negative Image-Based Rescoring
Source: Front Pharmacol. 2018 Mar 26;9:260. doi: 10.3389/fphar.2018.00260 (PMC5879118; doi:10.3389/fphar.2018.00260)
Supplement: Supplementary file 1 [file DataSheet1.zip › taskut_supplement/1l2i_1.5Aligdist.mol2]

@<TRIPOS>MOLECULE 
1l2i_1.5Aligdist
 55 
 SMALL 
 USER_CHARGES 
 
@<TRIPOS>ATOM 
      1 O1               0.3270   -1.8660   -3.7050 O.3        1       TAS1  -0.3183
      2 C1               3.9900    3.0700   -3.4280 C.3        1       TAS1   0.0000
      3 C2               8.7980    0.6660   -5.8320 C.3        1       TAS1   0.0000
      4 C3               7.5960    1.8680   -3.4280 C.3        1       TAS1   0.0000
      5 C4               8.7980   -0.5360   -7.0340 C.3        1       TAS1   0.0000
      6 C5               5.1920   -1.7380   -4.6300 C.3        1       TAS1   0.0000
      7 C6               5.1920    3.0700   -4.6300 C.3        1       TAS1   0.0000
      8 C7               0.3830   -0.5360   -3.4280 C.3        1       TAS1   0.0000
      9 C8               7.5960    0.6660   -7.0340 C.3        1       TAS1   0.0000
     10 C9               1.5850   -0.5360   -4.6300 C.3        1       TAS1   0.0000
     11 C10              2.7870    0.6660   -2.2260 C.3        1       TAS1   0.0000
     12 C11              7.5960   -0.5360   -5.8320 C.3        1       TAS1   0.0000
     13 C12              8.7980    0.6660   -8.2370 C.3        1       TAS1   0.0000
     14 C13              6.3940    1.8680   -4.6300 C.3        1       TAS1   0.0000
     15 C14              3.9900   -2.9410   -4.6300 C.3        1       TAS1   0.0000
     16 C15              3.9900   -1.7380   -8.2370 C.3        1       TAS1   0.0000
     17 C16              6.3940    3.0700   -3.4280 C.3        1       TAS1   0.0000
     18 C17              6.3940   -0.5360   -4.6300 C.3        1       TAS1   0.0000
     19 C18              3.9900   -1.7380   -5.8320 C.3        1       TAS1   0.0000
     20 C19              1.5850   -0.5360   -2.2260 C.3        1       TAS1   0.0000
     21 C20              2.7870   -2.9410   -3.4280 C.3        1       TAS1   0.0000
     22 C21              3.9900   -0.5360   -7.0340 C.3        1       TAS1   0.0000
     23 C22              3.9900   -1.7380   -3.4280 C.3        1       TAS1   0.0000
     24 C23             10.0000    0.6660   -7.0340 C.3        1       TAS1   0.0000
     25 C24              6.3940   -0.5360   -7.0340 C.3        1       TAS1   0.0000
     26 C25              5.1920   -2.9410   -5.8320 C.3        1       TAS1   0.0000
     27 C26              5.1920   -0.5360   -8.2370 C.3        1       TAS1   0.0000
     28 C27              2.7870   -1.7380   -4.6300 C.3        1       TAS1   0.0000
     29 C28              5.1920   -1.7380   -7.0340 C.3        1       TAS1   0.0000
     30 C29              8.7980    0.6660   -3.4280 C.3        1       TAS1   0.0000
     31 C30              3.9900   -0.5360   -2.2260 C.3        1       TAS1   0.0000
     32 C31              1.5850    0.6660   -3.4280 C.3        1       TAS1   0.0000
     33 C32              5.1920   -0.5360   -3.4280 C.3        1       TAS1   0.0000
     34 C33              5.1920   -0.5360   -5.8320 C.3        1       TAS1   0.0000
     35 C34              7.5960   -0.5360   -8.2370 C.3        1       TAS1   0.0000
     36 C35              3.9900    1.8680   -4.6300 C.3        1       TAS1   0.0000
     37 C36              7.5960    1.8680   -5.8320 C.3        1       TAS1   0.0000
     38 C37              7.5960    0.6660   -4.6300 C.3        1       TAS1   0.0000
     39 C38              6.3940   -1.7380   -5.8320 C.3        1       TAS1   0.0000
     40 C39              3.9900   -0.5360   -4.6300 C.3        1       TAS1   0.0000
     41 C40              8.7980    1.8680   -4.6300 C.3        1       TAS1   0.0000
     42 C41             10.0000    1.8680   -5.8320 C.3        1       TAS1   0.0000
     43 C42             10.0000    1.8680   -8.2370 C.3        1       TAS1   0.0000
     44 C43              3.9900    0.6660   -3.4280 C.3        1       TAS1   0.0000
     45 C44              6.3940    0.6660   -5.8320 C.3        1       TAS1   0.0000
     46 C45              6.3940    0.6660   -3.4280 C.3        1       TAS1   0.0000
     47 C46              5.1920    0.6660   -4.6300 C.3        1       TAS1   0.0000
     48 C47              2.7870   -0.5360   -3.4280 C.3        1       TAS1   0.0000
     49 C48             10.0000   -0.5360   -8.2370 C.3        1       TAS1   0.0000
     50 C49              5.1920   -2.9410   -8.2370 C.3        1       TAS1   0.0000
     51 C50              5.1920    1.8680   -3.4280 C.3        1       TAS1   0.0000
     52 C51              8.7980    1.8680   -7.0340 C.3        1       TAS1   0.0000
     53 C52             11.2020    1.8680   -7.0340 C.3        1       TAS1   0.0000
     54 N1               0.7240   -1.8370   -1.4510 N.3        1       TAS1   0.5092
     55 N2              11.0210    0.8890   -8.5640 N.3        1       TAS1   0.8240
