# Supplementary material for: Improving Docking Performance Using Negative Image-Based Rescoring
Source: Front Pharmacol. 2018 Mar 26;9:260. doi: 10.3389/fphar.2018.00260 (PMC5879118; doi:10.3389/fphar.2018.00260)
Supplement: Supplementary file 1 [file DataSheet1.zip › taskut_supplement/1l2i_7Arad.mol2]

@<TRIPOS>MOLECULE
1l2i_7Arad
84
SMALL
USER_CHARGES

@<TRIPOS>ATOM
      1 N1          7.6680    0.2520  -10.6350 N.3       1 TAS1        0.558
      2 O1          0.3270   -1.8660   -3.7050 O.3       1 TAS1       -0.318
      3 C1          3.0100   -0.3130   -2.0030 C.3       1 TAS1        0.000
      4 C2          3.0100   -0.3130   -4.4070 C.3       1 TAS1        0.000
      5 C3          3.0100   -0.3130   -6.8120 C.3       1 TAS1        0.000
      6 C4          1.8080   -0.3130   -5.6090 C.3       1 TAS1        0.000
      7 C5         11.4250    0.8890   -6.8120 C.3       1 TAS1        0.000
      8 C6          7.8190   -1.5160   -5.6090 C.3       1 TAS1        0.000
      9 C7         10.2230    2.0910   -4.4070 C.3       1 TAS1        0.000
     10 C8         11.4250    2.0910   -5.6090 C.3       1 TAS1        0.000
     11 C9         11.4250    2.0910   -8.0140 C.3       1 TAS1        0.000
     12 C10         3.0100   -1.5160   -8.0140 C.3       1 TAS1        0.000
     13 C11        10.2230    0.8890   -5.6090 C.3       1 TAS1        0.000
     14 C12         3.0100   -2.7180   -6.8120 C.3       1 TAS1        0.000
     15 C13         1.8080   -0.3130   -3.2050 C.3       1 TAS1        0.000
     16 C14        10.2230   -0.3130   -6.8120 C.3       1 TAS1        0.000
     17 C15         9.0210    2.0910   -3.2050 C.3       1 TAS1        0.000
     18 C16         9.0210    2.0910   -5.6090 C.3       1 TAS1        0.000
     19 C17         1.8080   -1.5160   -4.4070 C.3       1 TAS1        0.000
     20 C18        10.2230   -1.5160   -8.0140 C.3       1 TAS1        0.000
     21 C19         9.0210    0.8890   -4.4070 C.3       1 TAS1        0.000
     22 C20         9.0210    0.8890   -6.8120 C.3       1 TAS1        0.000
     23 C21         9.0210    0.8890   -9.2160 C.3       1 TAS1        0.000
     24 C22         1.8080   -2.7180   -3.2050 C.3       1 TAS1        0.000
     25 C23         6.6170   -2.7180   -5.6090 C.3       1 TAS1        0.000
     26 C24         4.2120   -3.9200   -4.4070 C.3       1 TAS1        0.000
     27 C25         0.6060   -0.3130   -2.0030 C.3       1 TAS1        0.000
     28 C26         9.0210   -0.3130   -3.2050 C.3       1 TAS1        0.000
     29 C27         9.0210   -0.3130   -5.6090 C.3       1 TAS1        0.000
     30 C28         9.0210   -0.3130   -8.0140 C.3       1 TAS1        0.000
     31 C29         4.2120   -3.9200   -6.8120 C.3       1 TAS1        0.000
     32 C30         7.8190    2.0910   -4.4070 C.3       1 TAS1        0.000
     33 C31         4.2120   -0.3130   -8.0140 C.3       1 TAS1        0.000
     34 C32         7.8190    0.8890   -3.2050 C.3       1 TAS1        0.000
     35 C33         7.8190    0.8890   -5.6090 C.3       1 TAS1        0.000
     36 C34         7.8190    0.8890   -8.0140 C.3       1 TAS1        0.000
     37 C35        10.2230    2.0910   -6.8120 C.3       1 TAS1        0.000
     38 C36         7.8190   -0.3130   -4.4070 C.3       1 TAS1        0.000
     39 C37         7.8190   -0.3130   -6.8120 C.3       1 TAS1        0.000
     40 C38         3.0100   -1.5160   -5.6090 C.3       1 TAS1        0.000
     41 C39         4.2120   -2.7180   -8.0140 C.3       1 TAS1        0.000
     42 C40         5.4150    4.4950   -4.4070 C.3       1 TAS1        0.000
     43 C41         6.6170    0.8890   -4.4070 C.3       1 TAS1        0.000
     44 C42         6.6170    3.2930   -4.4070 C.3       1 TAS1        0.000
     45 C43         6.6170    0.8890   -6.8120 C.3       1 TAS1        0.000
     46 C44         6.6170    0.8890   -9.2160 C.3       1 TAS1        0.000
     47 C45         6.6170   -0.3130   -5.6090 C.3       1 TAS1        0.000
     48 C46         6.6170   -0.3130   -8.0140 C.3       1 TAS1        0.000
     49 C47         5.4150    2.0910   -4.4070 C.3       1 TAS1        0.000
     50 C48         6.6170   -1.5160   -6.8120 C.3       1 TAS1        0.000
     51 C49         5.4150    0.8890   -3.2050 C.3       1 TAS1        0.000
     52 C50         5.4150    0.8890   -5.6090 C.3       1 TAS1        0.000
     53 C51         5.4150    0.8890   -8.0140 C.3       1 TAS1        0.000
     54 C52         4.2120    3.2930   -4.4070 C.3       1 TAS1        0.000
     55 C53         4.2120    3.2930   -6.8120 C.3       1 TAS1        0.000
     56 C54         5.4150   -0.3130   -4.4070 C.3       1 TAS1        0.000
     57 C55         5.4150   -0.3130   -6.8120 C.3       1 TAS1        0.000
     58 C56         3.0100   -2.7180   -4.4070 C.3       1 TAS1        0.000
     59 C57         4.2120    2.0910   -3.2050 C.3       1 TAS1        0.000
     60 C58         4.2120    2.0910   -5.6090 C.3       1 TAS1        0.000
     61 C59         5.4150   -1.5160   -5.6090 C.3       1 TAS1        0.000
     62 C60         5.4150   -1.5160   -8.0140 C.3       1 TAS1        0.000
     63 C61         3.0100   -1.5160   -3.2050 C.3       1 TAS1        0.000
     64 C62         4.2120    0.8890   -2.0030 C.3       1 TAS1        0.000
     65 C63         4.2120    0.8890   -4.4070 C.3       1 TAS1        0.000
     66 C64         4.2120    0.8890   -6.8120 C.3       1 TAS1        0.000
     67 C65         5.4150   -2.7180   -4.4070 C.3       1 TAS1        0.000
     68 C66         0.6060   -0.3130   -4.4070 C.3       1 TAS1        0.000
     69 C67         5.4150   -2.7180   -6.8120 C.3       1 TAS1        0.000
     70 C68         4.2120   -0.3130   -3.2050 C.3       1 TAS1        0.000
     71 C69         4.2120   -0.3130   -5.6090 C.3       1 TAS1        0.000
     72 C70         5.4150   -3.9200   -5.6090 C.3       1 TAS1        0.000
     73 C71         5.4150   -3.9200   -8.0140 C.3       1 TAS1        0.000
     74 C72         4.2120   -2.7180   -3.2050 C.3       1 TAS1        0.000
     75 C73         4.2120   -1.5160   -2.0030 C.3       1 TAS1        0.000
     76 C74         4.2120   -1.5160   -4.4070 C.3       1 TAS1        0.000
     77 C75         4.2120   -1.5160   -6.8120 C.3       1 TAS1        0.000
     78 C76         3.0100    0.8890   -3.2050 C.3       1 TAS1        0.000
     79 C77         3.0100    0.8890   -5.6090 C.3       1 TAS1        0.000
     80 C78         6.6170    2.0910   -3.2050 C.3       1 TAS1        0.000
     81 C79         6.6170    2.0910   -5.6090 C.3       1 TAS1        0.000
     82 C80         4.2120   -2.7180   -5.6090 C.3       1 TAS1        0.000
     83 N2          0.7240   -1.8370   -1.4510 N.3       1 TAS1        0.509
     84 N3         11.0210    0.8890   -8.5640 N.3       1 TAS1        0.824

@<TRIPOS>SUBSTRUCTURE
      1 TAS1          1 GROUP   0 _ **** 0
