# Supplementary material for: Improving Docking Performance Using Negative Image-Based Rescoring
Source: Front Pharmacol. 2018 Mar 26;9:260. doi: 10.3389/fphar.2018.00260 (PMC5879118; doi:10.3389/fphar.2018.00260)
Supplement: Supplementary file 1 [file DataSheet1.zip › taskut_supplement/1l2i_8Arad.mol2]

@<TRIPOS>MOLECULE 
1l2i_8Arad
 83 
 SMALL 
 USER_CHARGES 
 
@<TRIPOS>ATOM 
      1 O1               0.3270   -1.8660   -3.7050 O.3        1       TAS1  -0.3183
      2 C1               5.2120   -0.5160   -5.8120 C.3        1       TAS1   0.0000
      3 C2               4.0100    3.0910   -3.4070 C.3        1       TAS1   0.0000
      4 C3               7.6170    0.6870   -7.0140 C.3        1       TAS1   0.0000
      5 C4               5.2120   -0.5160   -8.2160 C.3        1       TAS1   0.0000
      6 C5              11.2230    0.6870   -5.8120 C.3        1       TAS1   0.0000
      7 C6               6.4150    1.8890   -4.6090 C.3        1       TAS1   0.0000
      8 C7               6.4150   -0.5160   -7.0140 C.3        1       TAS1   0.0000
      9 C8               1.6060   -0.5160   -4.6090 C.3        1       TAS1   0.0000
     10 C9               7.6170   -0.5160   -5.8120 C.3        1       TAS1   0.0000
     11 C10              5.2120    1.8890   -3.4070 C.3        1       TAS1   0.0000
     12 C11              7.6170   -0.5160   -8.2160 C.3        1       TAS1   0.0000
     13 C12              4.0100    0.6870   -3.4070 C.3        1       TAS1   0.0000
     14 C13              2.8080   -1.7180   -7.0140 C.3        1       TAS1   0.0000
     15 C14              4.0100    0.6870   -5.8120 C.3        1       TAS1   0.0000
     16 C15              1.6060   -1.7180   -5.8120 C.3        1       TAS1   0.0000
     17 C16             10.0210    0.6870   -7.0140 C.3        1       TAS1   0.0000
     18 C17              5.2120    3.0910   -4.6090 C.3        1       TAS1   0.0000
     19 C18             11.2230    1.8890   -7.0140 C.3        1       TAS1   0.0000
     20 C19             10.0210   -0.5160   -8.2160 C.3        1       TAS1   0.0000
     21 C20              2.8080    0.6870   -4.6090 C.3        1       TAS1   0.0000
     22 C21              6.4150    0.6870   -8.2160 C.3        1       TAS1   0.0000
     23 C22              6.4150    0.6870   -3.4070 C.3        1       TAS1   0.0000
     24 C23             10.0210    1.8890   -8.2160 C.3        1       TAS1   0.0000
     25 C24              6.4150   -1.7180   -5.8120 C.3        1       TAS1   0.0000
     26 C25              6.4150    0.6870   -5.8120 C.3        1       TAS1   0.0000
     27 C26              8.8190    1.8890   -7.0140 C.3        1       TAS1   0.0000
     28 C27              2.8080   -1.7180   -2.2050 C.3        1       TAS1   0.0000
     29 C28              2.8080   -2.9200   -3.4070 C.3        1       TAS1   0.0000
     30 C29              5.2120   -4.1220   -4.6090 C.3        1       TAS1   0.0000
     31 C30              4.0100   -0.5160   -2.2050 C.3        1       TAS1   0.0000
     32 C31              7.6170   -1.7180   -7.0140 C.3        1       TAS1   0.0000
     33 C32              5.2120   -4.1220   -7.0140 C.3        1       TAS1   0.0000
     34 C33              1.6060   -0.5160   -2.2050 C.3        1       TAS1   0.0000
     35 C34              8.8190    0.6870   -8.2160 C.3        1       TAS1   0.0000
     36 C35              8.8190    0.6870   -3.4070 C.3        1       TAS1   0.0000
     37 C36              5.2120    1.8890   -5.8120 C.3        1       TAS1   0.0000
     38 C37             10.0210    1.8890   -5.8120 C.3        1       TAS1   0.0000
     39 C38              5.2120   -0.5160   -3.4070 C.3        1       TAS1   0.0000
     40 C39              5.2120   -2.9200   -5.8120 C.3        1       TAS1   0.0000
     41 C40              0.4040   -0.5160   -3.4070 C.3        1       TAS1   0.0000
     42 C41              6.4150   -0.5160   -4.6090 C.3        1       TAS1   0.0000
     43 C42              8.8190    0.6870   -5.8120 C.3        1       TAS1   0.0000
     44 C43              4.0100    3.0910   -5.8120 C.3        1       TAS1   0.0000
     45 C44              7.6170    1.8890   -3.4070 C.3        1       TAS1   0.0000
     46 C45              1.6060    0.6870   -3.4070 C.3        1       TAS1   0.0000
     47 C46              7.6170    1.8890   -5.8120 C.3        1       TAS1   0.0000
     48 C47              4.0100   -4.1220   -8.2160 C.3        1       TAS1   0.0000
     49 C48              4.0100   -1.7180   -3.4070 C.3        1       TAS1   0.0000
     50 C49              2.8080   -0.5160   -8.2160 C.3        1       TAS1   0.0000
     51 C50              5.2120   -1.7180   -4.6090 C.3        1       TAS1   0.0000
     52 C51              4.0100   -1.7180   -5.8120 C.3        1       TAS1   0.0000
     53 C52              4.0100   -2.9200   -4.6090 C.3        1       TAS1   0.0000
     54 C53              4.0100   -4.1220   -5.8120 C.3        1       TAS1   0.0000
     55 C54              4.0100   -1.7180   -8.2160 C.3        1       TAS1   0.0000
     56 C55              6.4150   -4.1220   -5.8120 C.3        1       TAS1   0.0000
     57 C56              7.6170    0.6870   -9.4180 C.3        1       TAS1   0.0000
     58 C57              5.2120    0.6870   -4.6090 C.3        1       TAS1   0.0000
     59 C58              8.8190   -0.5160   -9.4180 C.3        1       TAS1   0.0000
     60 C59              2.8080   -2.9200   -5.8120 C.3        1       TAS1   0.0000
     61 C60              5.2120    0.6870   -7.0140 C.3        1       TAS1   0.0000
     62 C61              4.0100   -0.5160   -4.6090 C.3        1       TAS1   0.0000
     63 C62              2.8080    0.6870   -2.2050 C.3        1       TAS1   0.0000
     64 C63              8.8190    1.8890   -4.6090 C.3        1       TAS1   0.0000
     65 C64              6.4150    3.0910   -3.4070 C.3        1       TAS1   0.0000
     66 C65              8.8190   -0.5160   -7.0140 C.3        1       TAS1   0.0000
     67 C66              2.8080    0.6870   -7.0140 C.3        1       TAS1   0.0000
     68 C67              2.8080    1.8890   -3.4070 C.3        1       TAS1   0.0000
     69 C68              5.2120   -2.9200   -8.2160 C.3        1       TAS1   0.0000
     70 C69              4.0100   -0.5160   -7.0140 C.3        1       TAS1   0.0000
     71 C70              2.8080   -0.5160   -3.4070 C.3        1       TAS1   0.0000
     72 C71              8.8190   -0.5160   -4.6090 C.3        1       TAS1   0.0000
     73 C73              2.8080   -0.5160   -5.8120 C.3        1       TAS1   0.0000
     74 C74              5.2120   -1.7180   -7.0140 C.3        1       TAS1   0.0000
     75 C75              4.0100   -2.9200   -7.0140 C.3        1       TAS1   0.0000
     76 C76             10.0210    3.0910   -7.0140 C.3        1       TAS1   0.0000
     77 C77              7.6170    0.6870   -4.6090 C.3        1       TAS1   0.0000
     78 C78              4.0100    1.8890   -4.6090 C.3        1       TAS1   0.0000
     79 C79              2.8080   -1.7180   -4.6090 C.3        1       TAS1   0.0000
     80 N1               7.3400   -0.1100  -10.7420 N.3        1       TAS1   0.5578
     81 N2               0.7240   -1.8370   -1.4510 N.3        1       TAS1   0.5092
     82 N3              11.0210    0.8890   -8.5640 N.3        1       TAS1   0.8240
     83 N4              13.1360    1.3500   -7.8760 N.3        1       TAS1   0.8240
