# Supplementary material for: Improving Docking Performance Using Negative Image-Based Rescoring
Source: Front Pharmacol. 2018 Mar 26;9:260. doi: 10.3389/fphar.2018.00260 (PMC5879118; doi:10.3389/fphar.2018.00260)
Supplement: Supplementary file 1 [file DataSheet1.zip › taskut_supplement/1m2z_2Aligdist.mol2]

@<TRIPOS>MOLECULE 
1m2z_2Aligdist
 90 
 SMALL 
 USER_CHARGES 
 
@<TRIPOS>ATOM 
      1 O1              25.1480    4.3490   16.0260 O.3        1       TAS1  -0.3551
      2 O2              29.1710    9.1800   17.2310 O.3        1       TAS1  -0.4083
      3 C1              34.8230    9.0400   12.8580 C.3        1       TAS1   0.0000
      4 C2              27.6100    6.6360   17.6660 C.3        1       TAS1   0.0000
      5 C3              27.6100    6.6360   15.2620 C.3        1       TAS1   0.0000
      6 C4              27.6100    6.6360   12.8580 C.3        1       TAS1   0.0000
      7 C5              32.4190    4.2310   10.4530 C.3        1       TAS1   0.0000
      8 C6              32.4190    9.0400   15.2620 C.3        1       TAS1   0.0000
      9 C7              27.6100    5.4340   14.0600 C.3        1       TAS1   0.0000
     10 C8              28.8130    7.8380   17.6660 C.3        1       TAS1   0.0000
     11 C9              32.4190    9.0400   10.4530 C.3        1       TAS1   0.0000
     12 C10             31.2170    7.8380   17.6660 C.3        1       TAS1   0.0000
     13 C11             28.8130    7.8380   12.8580 C.3        1       TAS1   0.0000
     14 C12             30.0150    9.0400   15.2620 C.3        1       TAS1   0.0000
     15 C13             30.0150    9.0400   12.8580 C.3        1       TAS1   0.0000
     16 C14             26.4080    7.8380   15.2620 C.3        1       TAS1   0.0000
     17 C15             28.8130    5.4340   12.8580 C.3        1       TAS1   0.0000
     18 C16             32.4190    9.0400   12.8580 C.3        1       TAS1   0.0000
     19 C17             31.2170    7.8380   12.8580 C.3        1       TAS1   0.0000
     20 C18             28.8130    6.6360   11.6560 C.3        1       TAS1   0.0000
     21 C19             28.8130    5.4340   17.6660 C.3        1       TAS1   0.0000
     22 C20             32.4190    7.8380   16.4640 C.3        1       TAS1   0.0000
     23 C21             30.0150    7.8380   14.0600 C.3        1       TAS1   0.0000
     24 C22             32.4190    7.8380   11.6560 C.3        1       TAS1   0.0000
     25 C23             31.2170    7.8380   10.4530 C.3        1       TAS1   0.0000
     26 C24             32.4190    7.8380    9.2510 C.3        1       TAS1   0.0000
     27 C25             31.2170    9.0400   16.4640 C.3        1       TAS1   0.0000
     28 C26             33.6210    9.0400   14.0600 C.3        1       TAS1   0.0000
     29 C27             31.2170    9.0400   14.0600 C.3        1       TAS1   0.0000
     30 C28             26.4080    6.6360   16.4640 C.3        1       TAS1   0.0000
     31 C29             30.0150    7.8380   11.6560 C.3        1       TAS1   0.0000
     32 C30             33.6210    9.0400    6.8470 C.3        1       TAS1   0.0000
     33 C31             31.2170    9.0400   18.8680 C.3        1       TAS1   0.0000
     34 C32             28.8130    5.4340   15.2620 C.3        1       TAS1   0.0000
     35 C33             32.4190    6.6360   10.4530 C.3        1       TAS1   0.0000
     36 C34             32.4190    6.6360    8.0490 C.3        1       TAS1   0.0000
     37 C35             31.2170    9.0400    6.8470 C.3        1       TAS1   0.0000
     38 C36             32.4190    7.8380   14.0600 C.3        1       TAS1   0.0000
     39 C37             30.0150    6.6360   17.6660 C.3        1       TAS1   0.0000
     40 C38             33.6210    7.8380   12.8580 C.3        1       TAS1   0.0000
     41 C39             30.0150    6.6360   12.8580 C.3        1       TAS1   0.0000
     42 C40             30.0150    6.6360   10.4530 C.3        1       TAS1   0.0000
     43 C41             30.0150    4.2310   12.8580 C.3        1       TAS1   0.0000
     44 C42             28.8130    4.2310   16.4640 C.3        1       TAS1   0.0000
     45 C43             31.2170    7.8380   15.2620 C.3        1       TAS1   0.0000
     46 C44             32.4190    5.4340   11.6560 C.3        1       TAS1   0.0000
     47 C45             32.4190    5.4340    9.2510 C.3        1       TAS1   0.0000
     48 C46             31.2170    7.8380    8.0490 C.3        1       TAS1   0.0000
     49 C47             33.6210    6.6360   11.6560 C.3        1       TAS1   0.0000
     50 C48             30.0150    5.4340   16.4640 C.3        1       TAS1   0.0000
     51 C49             30.0150    5.4340   14.0600 C.3        1       TAS1   0.0000
     52 C50             30.0150    5.4340   11.6560 C.3        1       TAS1   0.0000
     53 C51             28.8130    7.8380   15.2620 C.3        1       TAS1   0.0000
     54 C52             32.4190    6.6360   12.8580 C.3        1       TAS1   0.0000
     55 C53             31.2170    6.6360   16.4640 C.3        1       TAS1   0.0000
     56 C54             31.2170    6.6360   14.0600 C.3        1       TAS1   0.0000
     57 C55             32.4190    9.0400    8.0490 C.3        1       TAS1   0.0000
     58 C56             31.2170    6.6360   11.6560 C.3        1       TAS1   0.0000
     59 C57             31.2170    6.6360    9.2510 C.3        1       TAS1   0.0000
     60 C58             26.4080    5.4340   17.6660 C.3        1       TAS1   0.0000
     61 C59             31.2170    6.6360    6.8470 C.3        1       TAS1   0.0000
     62 C60             26.4080    5.4340   15.2620 C.3        1       TAS1   0.0000
     63 C61             30.0150    4.2310   15.2620 C.3        1       TAS1   0.0000
     64 C62             27.6100    9.0400   15.2620 C.3        1       TAS1   0.0000
     65 C63             30.0150    4.2310   10.4530 C.3        1       TAS1   0.0000
     66 C64             28.8130    9.0400   14.0600 C.3        1       TAS1   0.0000
     67 C65             31.2170    5.4340   15.2620 C.3        1       TAS1   0.0000
     68 C66             31.2170    5.4340   12.8580 C.3        1       TAS1   0.0000
     69 C67             28.8130    6.6360   16.4640 C.3        1       TAS1   0.0000
     70 C68             31.2170    5.4340   10.4530 C.3        1       TAS1   0.0000
     71 C69             32.4190   10.2420    6.8470 C.3        1       TAS1   0.0000
     72 C70             30.0150    6.6360   15.2620 C.3        1       TAS1   0.0000
     73 C71             30.0150    7.8380   16.4640 C.3        1       TAS1   0.0000
     74 C72             27.6100    4.2310   17.6660 C.3        1       TAS1   0.0000
     75 C73             27.6100    5.4340   16.4640 C.3        1       TAS1   0.0000
     76 C74             27.6100    7.8380   16.4640 C.3        1       TAS1   0.0000
     77 C75             33.6210    9.0400   11.6560 C.3        1       TAS1   0.0000
     78 C76             27.6100    7.8380   14.0600 C.3        1       TAS1   0.0000
     79 C77             33.6210    9.0400    9.2510 C.3        1       TAS1   0.0000
     80 C78             31.2170    4.2310   14.0600 C.3        1       TAS1   0.0000
     81 C79             31.2170    4.2310   11.6560 C.3        1       TAS1   0.0000
     82 C80             28.8130    6.6360   14.0600 C.3        1       TAS1   0.0000
     83 C81             30.0150    7.8380    9.2510 C.3        1       TAS1   0.0000
     84 C82             33.6210    7.8380   10.4530 C.3        1       TAS1   0.0000
     85 C83             34.8230    7.8380   11.6560 C.3        1       TAS1   0.0000
     86 N1              32.1090   10.1920    5.5200 N.3        1       TAS1   0.5068
     87 N2              28.8250    6.6060    7.9740 N.3        1       TAS1   0.5578
     88 N3              31.5210    7.4220   18.9180 N.3        1       TAS1   0.5578
     89 N4              27.4020    4.1140   14.8100 N.3        1       TAS1   0.5268
     90 N5              33.8660    7.7530    7.3440 N.3        1       TAS1   0.6285
