# Supplementary material for: Improving Docking Performance Using Negative Image-Based Rescoring
Source: Front Pharmacol. 2018 Mar 26;9:260. doi: 10.3389/fphar.2018.00260 (PMC5879118; doi:10.3389/fphar.2018.00260)
Supplement: Supplementary file 1 [file DataSheet1.zip › taskut_supplement/1m2z_6Arad.mol2]

@<TRIPOS>MOLECULE 
1m2z_6Arad
 92 
 SMALL 
 USER_CHARGES 
 
@<TRIPOS>ATOM 
      1 O1              25.1480    4.3490   16.0260 O.3        1       TAS1  -0.3551
      2 O2              29.1710    9.1800   17.2310 O.3        1       TAS1  -0.4083
      3 C1              30.4400    9.4650   18.0910 C.3        1       TAS1   0.0000
      4 C2              29.2380    8.2630   15.6870 C.3        1       TAS1   0.0000
      5 C3              29.2380    8.2630   13.2830 C.3        1       TAS1   0.0000
      6 C4              32.8440    8.2630   12.0810 C.3        1       TAS1   0.0000
      7 C5              29.2380    8.2630   10.8780 C.3        1       TAS1   0.0000
      8 C6              29.2380    8.2630    8.4740 C.3        1       TAS1   0.0000
      9 C7              30.4400    8.2630   16.8890 C.3        1       TAS1   0.0000
     10 C8              30.4400    8.2630   14.4850 C.3        1       TAS1   0.0000
     11 C9              29.2380    7.0610   12.0810 C.3        1       TAS1   0.0000
     12 C10             32.8440    8.2630    9.6760 C.3        1       TAS1   0.0000
     13 C11             30.4400    8.2630    9.6760 C.3        1       TAS1   0.0000
     14 C12             30.4400    7.0610   18.0910 C.3        1       TAS1   0.0000
     15 C13             28.0350    7.0610   13.2830 C.3        1       TAS1   0.0000
     16 C14             28.0350    4.6560   18.0910 C.3        1       TAS1   0.0000
     17 C15             30.4400    7.0610   13.2830 C.3        1       TAS1   0.0000
     18 C16             29.2380    5.8590   10.8780 C.3        1       TAS1   0.0000
     19 C17             30.4400    5.8590    9.6760 C.3        1       TAS1   0.0000
     20 C18             30.4400    7.0610    8.4740 C.3        1       TAS1   0.0000
     21 C19             34.0460    9.4650   12.0810 C.3        1       TAS1   0.0000
     22 C20             28.0350    7.0610   18.0910 C.3        1       TAS1   0.0000
     23 C21             34.0460    9.4650    9.6760 C.3        1       TAS1   0.0000
     24 C22             29.2380    4.6560   14.4850 C.3        1       TAS1   0.0000
     25 C23             30.4400    5.8590   14.4850 C.3        1       TAS1   0.0000
     26 C24             29.2380    9.4650   14.4850 C.3        1       TAS1   0.0000
     27 C25             30.4400    5.8590   12.0810 C.3        1       TAS1   0.0000
     28 C26             34.0460    8.2630   13.2830 C.3        1       TAS1   0.0000
     29 C27             34.0460    8.2630   10.8780 C.3        1       TAS1   0.0000
     30 C28             28.0350    7.0610   15.6870 C.3        1       TAS1   0.0000
     31 C29             32.8440    9.4650   13.2830 C.3        1       TAS1   0.0000
     32 C30             30.4400    4.6560   15.6870 C.3        1       TAS1   0.0000
     33 C31             30.4400    4.6560   13.2830 C.3        1       TAS1   0.0000
     34 C32             30.4400    4.6560   10.8780 C.3        1       TAS1   0.0000
     35 C33             32.8440    9.4650    8.4740 C.3        1       TAS1   0.0000
     36 C34             34.0460    7.0610   12.0810 C.3        1       TAS1   0.0000
     37 C35             30.4400    3.4540   14.4850 C.3        1       TAS1   0.0000
     38 C36             31.6420    5.8590   13.2830 C.3        1       TAS1   0.0000
     39 C37             28.0350    5.8590   16.8890 C.3        1       TAS1   0.0000
     40 C38             31.6420    7.0610   14.4850 C.3        1       TAS1   0.0000
     41 C39             31.6420    5.8590   10.8780 C.3        1       TAS1   0.0000
     42 C40             28.0350   11.8690   15.6870 C.3        1       TAS1   0.0000
     43 C41             26.8330   10.6670   15.6870 C.3        1       TAS1   0.0000
     44 C42             28.0350   10.6670   14.4850 C.3        1       TAS1   0.0000
     45 C43             26.8330    9.4650   14.4850 C.3        1       TAS1   0.0000
     46 C44             28.0350    9.4650   15.6870 C.3        1       TAS1   0.0000
     47 C45             29.2380    7.0610   16.8890 C.3        1       TAS1   0.0000
     48 C46             26.8330    8.2630   15.6870 C.3        1       TAS1   0.0000
     49 C47             26.8330    8.2630   13.2830 C.3        1       TAS1   0.0000
     50 C48             26.8330    7.0610   16.8890 C.3        1       TAS1   0.0000
     51 C49             29.2380    7.0610   14.4850 C.3        1       TAS1   0.0000
     52 C50             28.0350    8.2630   14.4850 C.3        1       TAS1   0.0000
     53 C51             28.0350    5.8590   14.4850 C.3        1       TAS1   0.0000
     54 C52             30.4400    8.2630   12.0810 C.3        1       TAS1   0.0000
     55 C53             26.8330    5.8590   15.6870 C.3        1       TAS1   0.0000
     56 C54             30.4400    9.4650   13.2830 C.3        1       TAS1   0.0000
     57 C55             26.8330    4.6560   16.8890 C.3        1       TAS1   0.0000
     58 C56             28.0350    5.8590   12.0810 C.3        1       TAS1   0.0000
     59 C57             31.6420    8.2630   15.6870 C.3        1       TAS1   0.0000
     60 C58             30.4400    7.0610   10.8780 C.3        1       TAS1   0.0000
     61 C59             31.6420    8.2630   13.2830 C.3        1       TAS1   0.0000
     62 C60             29.2380    7.0610    9.6760 C.3        1       TAS1   0.0000
     63 C61             28.0350    9.4650   13.2830 C.3        1       TAS1   0.0000
     64 C62             31.6420    8.2630    8.4740 C.3        1       TAS1   0.0000
     65 C63             31.6420    7.0610   16.8890 C.3        1       TAS1   0.0000
     66 C64             32.8440    8.2630   14.4850 C.3        1       TAS1   0.0000
     67 C65             29.2380    5.8590   18.0910 C.3        1       TAS1   0.0000
     68 C66             31.6420    7.0610   12.0810 C.3        1       TAS1   0.0000
     69 C67             31.6420    7.0610    9.6760 C.3        1       TAS1   0.0000
     70 C68             32.8440    7.0610   13.2830 C.3        1       TAS1   0.0000
     71 C69             29.2380    5.8590   15.6870 C.3        1       TAS1   0.0000
     72 C70             30.4400    7.0610   15.6870 C.3        1       TAS1   0.0000
     73 C71             32.8440    7.0610   10.8780 C.3        1       TAS1   0.0000
     74 C72             32.8440    7.0610    8.4740 C.3        1       TAS1   0.0000
     75 C73             31.6420    4.6560   12.0810 C.3        1       TAS1   0.0000
     76 C74             29.2380    5.8590   13.2830 C.3        1       TAS1   0.0000
     77 C75             32.8440    5.8590   12.0810 C.3        1       TAS1   0.0000
     78 C76             32.8440    5.8590    9.6760 C.3        1       TAS1   0.0000
     79 C77             31.6420    3.4540   10.8780 C.3        1       TAS1   0.0000
     80 C78             31.6420    8.2630   10.8780 C.3        1       TAS1   0.0000
     81 C79             32.8440    4.6560   10.8780 C.3        1       TAS1   0.0000
     82 C80             32.8440    4.6560   13.2830 C.3        1       TAS1   0.0000
     83 C81             28.0350    8.2630   16.8890 C.3        1       TAS1   0.0000
     84 C82             26.8330    7.0610   14.4850 C.3        1       TAS1   0.0000
     85 C83             29.2380    4.6560   16.8890 C.3        1       TAS1   0.0000
     86 C84             29.2380    4.6560   12.0810 C.3        1       TAS1   0.0000
     87 C85             25.6310    5.8590   14.4850 C.3        1       TAS1   0.0000
     88 C86             32.8440    9.4650   10.8780 C.3        1       TAS1   0.0000
     89 C87             30.4400    5.8590   16.8890 C.3        1       TAS1   0.0000
     90 N1              31.5210    7.4220   18.9180 N.3        1       TAS1   0.5578
     91 N2              27.4020    4.1140   14.8100 N.3        1       TAS1   0.5268
     92 N3              28.6080    3.2900   12.2540 N.3        1       TAS1   0.5268
