# Supplementary material for: Improving Docking Performance Using Negative Image-Based Rescoring
Source: Front Pharmacol. 2018 Mar 26;9:260. doi: 10.3389/fphar.2018.00260 (PMC5879118; doi:10.3389/fphar.2018.00260)
Supplement: Supplementary file 1 [file DataSheet1.zip › taskut_supplement/1m2z_8Arad.mol2]

@<TRIPOS>MOLECULE 
1m2z_8Arad
 100 
 SMALL 
 USER_CHARGES 
 
@<TRIPOS>ATOM 
      1 O1              25.1480    4.3490   16.0260 O.3        1       TAS1  -0.3551
      2 O2              29.1710    9.1800   17.2310 O.3        1       TAS1  -0.4083
      3 C1              27.6310   11.4650   15.2830 C.3        1       TAS1   0.0000
      4 C2              30.0350    7.8590   16.4850 C.3        1       TAS1   0.0000
      5 C3              26.4290    7.8590   15.2830 C.3        1       TAS1   0.0000
      6 C4              26.4290    7.8590   12.8780 C.3        1       TAS1   0.0000
      7 C5              30.0350    7.8590   14.0810 C.3        1       TAS1   0.0000
      8 C6              27.6310   10.2630   14.0810 C.3        1       TAS1   0.0000
      9 C7              27.6310    5.4540   16.4850 C.3        1       TAS1   0.0000
     10 C8              26.4290    6.6560   18.8890 C.3        1       TAS1   0.0000
     11 C9              26.4290    6.6560   16.4850 C.3        1       TAS1   0.0000
     12 C10             30.0350    7.8590   11.6760 C.3        1       TAS1   0.0000
     13 C11             26.4290    6.6560   14.0810 C.3        1       TAS1   0.0000
     14 C12             27.6310    9.0610   15.2830 C.3        1       TAS1   0.0000
     15 C13             32.4400    6.6560   10.4740 C.3        1       TAS1   0.0000
     16 C14             32.4400   10.2630    6.8680 C.3        1       TAS1   0.0000
     17 C15             26.4290    5.4540   17.6870 C.3        1       TAS1   0.0000
     18 C16             26.4290    5.4540   15.2830 C.3        1       TAS1   0.0000
     19 C17             28.8330    7.8590   15.2830 C.3        1       TAS1   0.0000
     20 C18             32.4400    9.0610   15.2830 C.3        1       TAS1   0.0000
     21 C19             27.6310    7.8590   16.4850 C.3        1       TAS1   0.0000
     22 C20             31.2380    6.6560   16.4850 C.3        1       TAS1   0.0000
     23 C21             32.4400    9.0610   10.4740 C.3        1       TAS1   0.0000
     24 C22             32.4400    9.0610    8.0700 C.3        1       TAS1   0.0000
     25 C23             26.4290    9.0610   14.0810 C.3        1       TAS1   0.0000
     26 C24             33.6420    9.0610   11.6760 C.3        1       TAS1   0.0000
     27 C25             30.0350    4.2520   10.4740 C.3        1       TAS1   0.0000
     28 C26             32.4400    7.8590   16.4850 C.3        1       TAS1   0.0000
     29 C27             32.4400    7.8590   14.0810 C.3        1       TAS1   0.0000
     30 C28             32.4400    7.8590   11.6760 C.3        1       TAS1   0.0000
     31 C29             32.4400    7.8590    9.2720 C.3        1       TAS1   0.0000
     32 C30             33.6420    7.8590   12.8780 C.3        1       TAS1   0.0000
     33 C31             32.4400    6.6560   12.8780 C.3        1       TAS1   0.0000
     34 C32             27.6310    5.4540   14.0810 C.3        1       TAS1   0.0000
     35 C33             32.4400    6.6560    8.0700 C.3        1       TAS1   0.0000
     36 C34             32.4400    9.0610   12.8780 C.3        1       TAS1   0.0000
     37 C35             27.6310    4.2520   17.6870 C.3        1       TAS1   0.0000
     38 C36             27.6310    7.8590   14.0810 C.3        1       TAS1   0.0000
     39 C37             32.4400    5.4540   11.6760 C.3        1       TAS1   0.0000
     40 C38             32.4400    5.4540    9.2720 C.3        1       TAS1   0.0000
     41 C39             30.0350    9.0610   15.2830 C.3        1       TAS1   0.0000
     42 C40             30.0350    9.0610   12.8780 C.3        1       TAS1   0.0000
     43 C41             31.2380    9.0610   18.8890 C.3        1       TAS1   0.0000
     44 C42             32.4400    4.2520   10.4740 C.3        1       TAS1   0.0000
     45 C43             34.8440    9.0610   12.8780 C.3        1       TAS1   0.0000
     46 C44             31.2380   10.2630   20.0910 C.3        1       TAS1   0.0000
     47 C45             34.8440    9.0610    8.0700 C.3        1       TAS1   0.0000
     48 C46             30.0350    6.6560   10.4740 C.3        1       TAS1   0.0000
     49 C47             30.0350    7.8590    9.2720 C.3        1       TAS1   0.0000
     50 C48             28.8330    4.2520   16.4850 C.3        1       TAS1   0.0000
     51 C49             30.0350    6.6560   17.6870 C.3        1       TAS1   0.0000
     52 C50             30.0350    6.6560   15.2830 C.3        1       TAS1   0.0000
     53 C51             31.2380    9.0610   14.0810 C.3        1       TAS1   0.0000
     54 C52             30.0350    6.6560   12.8780 C.3        1       TAS1   0.0000
     55 C53             31.2380    9.0610   16.4850 C.3        1       TAS1   0.0000
     56 C54             31.2380    5.4540   15.2830 C.3        1       TAS1   0.0000
     57 C55             31.2380    9.0610    6.8680 C.3        1       TAS1   0.0000
     58 C56             30.0350    5.4540   16.4850 C.3        1       TAS1   0.0000
     59 C57             28.8330    6.6560   11.6760 C.3        1       TAS1   0.0000
     60 C58             30.0350    5.4540   11.6760 C.3        1       TAS1   0.0000
     61 C59             31.2380    7.8590   12.8780 C.3        1       TAS1   0.0000
     62 C60             31.2380    7.8590   10.4740 C.3        1       TAS1   0.0000
     63 C61             31.2380    7.8590    8.0700 C.3        1       TAS1   0.0000
     64 C62             30.0350    4.2520   15.2830 C.3        1       TAS1   0.0000
     65 C63             27.6310    6.6560   17.6870 C.3        1       TAS1   0.0000
     66 C64             30.0350    4.2520   12.8780 C.3        1       TAS1   0.0000
     67 C65             31.2380    6.6560   14.0810 C.3        1       TAS1   0.0000
     68 C66             31.2380    6.6560   11.6760 C.3        1       TAS1   0.0000
     69 C67             31.2380    6.6560    9.2720 C.3        1       TAS1   0.0000
     70 C68             31.2380    6.6560    6.8680 C.3        1       TAS1   0.0000
     71 C69             27.6310    6.6560   15.2830 C.3        1       TAS1   0.0000
     72 C70             28.8330   10.2630   12.8780 C.3        1       TAS1   0.0000
     73 C71             30.0350    3.0500   14.0810 C.3        1       TAS1   0.0000
     74 C72             31.2380    5.4540   12.8780 C.3        1       TAS1   0.0000
     75 C73             31.2380    5.4540   10.4740 C.3        1       TAS1   0.0000
     76 C74             27.6310    6.6560   12.8780 C.3        1       TAS1   0.0000
     77 C75             28.8330    9.0610   14.0810 C.3        1       TAS1   0.0000
     78 C76             31.2380    4.2520   14.0810 C.3        1       TAS1   0.0000
     79 C77             31.2380    4.2520   11.6760 C.3        1       TAS1   0.0000
     80 C78             30.0350    5.4540   14.0810 C.3        1       TAS1   0.0000
     81 C79             28.8330    7.8590   17.6870 C.3        1       TAS1   0.0000
     82 C80             33.6420    9.0610   14.0810 C.3        1       TAS1   0.0000
     83 C81             28.8330    7.8590   12.8780 C.3        1       TAS1   0.0000
     84 C82             33.6420    9.0610    9.2720 C.3        1       TAS1   0.0000
     85 C83             33.6420    9.0610    6.8680 C.3        1       TAS1   0.0000
     86 C84             31.2380    7.8590   15.2830 C.3        1       TAS1   0.0000
     87 C85             34.8440    7.8590   11.6760 C.3        1       TAS1   0.0000
     88 C86             28.8330    6.6560   16.4850 C.3        1       TAS1   0.0000
     89 C87             28.8330    6.6560   14.0810 C.3        1       TAS1   0.0000
     90 C88             33.6420    7.8590   10.4740 C.3        1       TAS1   0.0000
     91 C89             28.8330    5.4540   12.8780 C.3        1       TAS1   0.0000
     92 C90             26.4290   10.2630   15.2830 C.3        1       TAS1   0.0000
     93 C91             28.8330    5.4540   17.6870 C.3        1       TAS1   0.0000
     94 C92             28.8330    5.4540   15.2830 C.3        1       TAS1   0.0000
     95 C93             33.6420    6.6560   11.6760 C.3        1       TAS1   0.0000
     96 N1              28.8250    6.6060    7.9740 N.3        1       TAS1   0.5578
     97 N2              31.5210    7.4220   18.9180 N.3        1       TAS1   0.5578
     98 N3              32.1090   10.1920    5.5200 N.3        1       TAS1   0.5068
     99 N4              27.4020    4.1140   14.8100 N.3        1       TAS1   0.5268
    100 N5              33.8660    7.7530    7.3440 N.3        1       TAS1   0.6285
