# Supplementary material for: Improving Docking Performance Using Negative Image-Based Rescoring
Source: Front Pharmacol. 2018 Mar 26;9:260. doi: 10.3389/fphar.2018.00260 (PMC5879118; doi:10.3389/fphar.2018.00260)
Supplement: Supplementary file 1 [file DataSheet1.zip › taskut_supplement/1mv9_2Aligdist.mol2]

@<TRIPOS>MOLECULE 
1mv9_2Aligdist
 79 
 SMALL 
 USER_CHARGES 
 
@<TRIPOS>ATOM 
      1 O1              54.3110   46.1510   30.8930 O.3        1       TAS1  -0.3911
      2 O2              54.2390   43.9030   30.5450 O.3        1       TAS1  -0.2943
      3 C1              65.6180   46.9230   31.9830 C.3        1       TAS1   0.0000
      4 C2              56.0010   45.7210   30.7810 C.3        1       TAS1   0.0000
      5 C3              64.4160   43.3170   34.3880 C.3        1       TAS1   0.0000
      6 C4              63.2130   46.9230   31.9830 C.3        1       TAS1   0.0000
      7 C6              60.8090   46.9230   27.1750 C.3        1       TAS1   0.0000
      8 C7              64.4160   43.3170   29.5790 C.3        1       TAS1   0.0000
      9 C8              59.6070   48.1250   29.5790 C.3        1       TAS1   0.0000
     10 C9              66.8200   44.5190   33.1850 C.3        1       TAS1   0.0000
     11 C10             65.6180   46.9230   34.3880 C.3        1       TAS1   0.0000
     12 C11             62.0110   49.3280   28.3770 C.3        1       TAS1   0.0000
     13 C12             56.0010   44.5190   29.5790 C.3        1       TAS1   0.0000
     14 C13             63.2130   48.1250   28.3770 C.3        1       TAS1   0.0000
     15 C14             59.6070   46.9230   30.7810 C.3        1       TAS1   0.0000
     16 C15             63.2130   48.1250   35.5900 C.3        1       TAS1   0.0000
     17 C16             60.8090   48.1250   28.3770 C.3        1       TAS1   0.0000
     18 C17             64.4160   45.7210   29.5790 C.3        1       TAS1   0.0000
     19 C18             62.0110   48.1250   27.1750 C.3        1       TAS1   0.0000
     20 C19             56.0010   46.9230   29.5790 C.3        1       TAS1   0.0000
     21 C20             64.4160   44.5190   35.5900 C.3        1       TAS1   0.0000
     22 C21             62.0110   48.1250   29.5790 C.3        1       TAS1   0.0000
     23 C22             64.4160   45.7210   31.9830 C.3        1       TAS1   0.0000
     24 C23             59.6070   45.7210   29.5790 C.3        1       TAS1   0.0000
     25 C24             64.4160   44.5190   30.7810 C.3        1       TAS1   0.0000
     26 C25             58.4050   45.7210   28.3770 C.3        1       TAS1   0.0000
     27 C26             63.2130   44.5190   31.9830 C.3        1       TAS1   0.0000
     28 C27             64.4160   45.7210   34.3880 C.3        1       TAS1   0.0000
     29 C28             64.4160   46.9230   28.3770 C.3        1       TAS1   0.0000
     30 C29             63.2130   44.5190   27.1750 C.3        1       TAS1   0.0000
     31 C30             65.6180   44.5190   29.5790 C.3        1       TAS1   0.0000
     32 C31             60.8090   48.1250   35.5900 C.3        1       TAS1   0.0000
     33 C32             64.4160   45.7210   36.7920 C.3        1       TAS1   0.0000
     34 C33             65.6180   44.5190   31.9830 C.3        1       TAS1   0.0000
     35 C34             63.2130   45.7210   33.1850 C.3        1       TAS1   0.0000
     36 C35             62.0110   48.1250   34.3880 C.3        1       TAS1   0.0000
     37 C36             63.2130   45.7210   28.3770 C.3        1       TAS1   0.0000
     38 C37             64.4160   48.1250   27.1750 C.3        1       TAS1   0.0000
     39 C38             59.6070   45.7210   31.9830 C.3        1       TAS1   0.0000
     40 C39             64.4160   44.5190   33.1850 C.3        1       TAS1   0.0000
     41 C40             65.6180   44.5190   34.3880 C.3        1       TAS1   0.0000
     42 C41             63.2130   49.3280   34.3880 C.3        1       TAS1   0.0000
     43 C42             63.2130   45.7210   30.7810 C.3        1       TAS1   0.0000
     44 C43             58.4050   44.5190   29.5790 C.3        1       TAS1   0.0000
     45 C44             60.8090   45.7210   28.3770 C.3        1       TAS1   0.0000
     46 C45             65.6180   45.7210   35.5900 C.3        1       TAS1   0.0000
     47 C46             65.6180   45.7210   30.7810 C.3        1       TAS1   0.0000
     48 C47             57.2030   45.7210   31.9830 C.3        1       TAS1   0.0000
     49 C48             66.8200   45.7210   34.3880 C.3        1       TAS1   0.0000
     50 C49             54.7990   45.7210   29.5790 C.3        1       TAS1   0.0000
     51 C50             60.8090   44.5190   29.5790 C.3        1       TAS1   0.0000
     52 C51             65.6180   43.3170   33.1850 C.3        1       TAS1   0.0000
     53 C52             58.4050   45.7210   30.7810 C.3        1       TAS1   0.0000
     54 C53             64.4160   43.3170   31.9830 C.3        1       TAS1   0.0000
     55 C54             65.6180   45.7210   28.3770 C.3        1       TAS1   0.0000
     56 C55             62.0110   45.7210   34.3880 C.3        1       TAS1   0.0000
     57 C56             64.4160   48.1250   34.3880 C.3        1       TAS1   0.0000
     58 C57             63.2130   44.5190   29.5790 C.3        1       TAS1   0.0000
     59 C58             64.4160   45.7210   27.1750 C.3        1       TAS1   0.0000
     60 C59             59.6070   46.9230   28.3770 C.3        1       TAS1   0.0000
     61 C60             63.2130   45.7210   35.5900 C.3        1       TAS1   0.0000
     62 C61             63.2130   46.9230   27.1750 C.3        1       TAS1   0.0000
     63 C62             58.4050   46.9230   29.5790 C.3        1       TAS1   0.0000
     64 C63             63.2130   46.9230   34.3880 C.3        1       TAS1   0.0000
     65 C64             63.2130   46.9230   29.5790 C.3        1       TAS1   0.0000
     66 C65             57.2030   44.5190   30.7810 C.3        1       TAS1   0.0000
     67 C66             64.4160   46.9230   33.1850 C.3        1       TAS1   0.0000
     68 C67             62.0110   46.9230   28.3770 C.3        1       TAS1   0.0000
     69 C68             60.8090   45.7210   30.7810 C.3        1       TAS1   0.0000
     70 C69             57.2030   45.7210   29.5790 C.3        1       TAS1   0.0000
     71 C70             64.4160   44.5190   28.3770 C.3        1       TAS1   0.0000
     72 C71             60.8090   46.9230   29.5790 C.3        1       TAS1   0.0000
     73 C72             62.0110   46.9230   35.5900 C.3        1       TAS1   0.0000
     74 C73             56.0010   45.7210   28.3770 C.3        1       TAS1   0.0000
     75 C74             64.4160   46.9230   35.5900 C.3        1       TAS1   0.0000
     76 C75             62.0110   46.9230   33.1850 C.3        1       TAS1   0.0000
     77 C76             60.8090   46.9230   34.3880 C.3        1       TAS1   0.0000
     78 C77             65.6180   45.7210   33.1850 C.3        1       TAS1   0.0000
     79 N1              57.9800   42.5080   30.5600 N.3        1       TAS1   0.6195
