# Supplementary material for: Improving Docking Performance Using Negative Image-Based Rescoring
Source: Front Pharmacol. 2018 Mar 26;9:260. doi: 10.3389/fphar.2018.00260 (PMC5879118; doi:10.3389/fphar.2018.00260)
Supplement: Supplementary file 1 [file DataSheet1.zip › taskut_supplement/1mv9_7Arad.mol2]

@<TRIPOS>MOLECULE 
1mv9_7Arad
 96 
 SMALL 
 USER_CHARGES 
 
@<TRIPOS>ATOM 
      1 N1              60.1740   49.4460   27.4800 N.3        1       TAS1   0.5239
      2 O1              54.3110   46.1510   30.8930 O.3        1       TAS1  -0.3911
      3 O2              54.2390   43.9030   30.5450 O.3        1       TAS1  -0.2943
      4 C1              64.4470   48.1570   26.0040 C.3        1       TAS1   0.0000
      5 C2              63.2450   43.3480   29.6100 C.3        1       TAS1   0.0000
      6 C3              63.2450   43.3480   27.2060 C.3        1       TAS1   0.0000
      7 C4              65.6490   44.5500   30.8130 C.3        1       TAS1   0.0000
      8 C5              60.8410   48.1570   29.6100 C.3        1       TAS1   0.0000
      9 C6              59.6380   46.9550   34.4190 C.3        1       TAS1   0.0000
     10 C7              60.8410   46.9550   35.6210 C.3        1       TAS1   0.0000
     11 C8              60.8410   46.9550   33.2170 C.3        1       TAS1   0.0000
     12 C9              60.8410   46.9550   30.8130 C.3        1       TAS1   0.0000
     13 C10             60.8410   46.9550   28.4080 C.3        1       TAS1   0.0000
     14 C11             60.8410   45.7530   34.4190 C.3        1       TAS1   0.0000
     15 C12             60.8410   45.7530   29.6100 C.3        1       TAS1   0.0000
     16 C13             60.8410   45.7530   27.2060 C.3        1       TAS1   0.0000
     17 C14             63.2450   49.3590   28.4080 C.3        1       TAS1   0.0000
     18 C15             63.2450   48.1570   34.4190 C.3        1       TAS1   0.0000
     19 C16             63.2450   48.1570   27.2060 C.3        1       TAS1   0.0000
     20 C17             65.6490   43.3480   34.4190 C.3        1       TAS1   0.0000
     21 C18             63.2450   46.9550   35.6210 C.3        1       TAS1   0.0000
     22 C19             63.2450   46.9550   33.2170 C.3        1       TAS1   0.0000
     23 C20             63.2450   46.9550   30.8130 C.3        1       TAS1   0.0000
     24 C21             63.2450   46.9550   28.4080 C.3        1       TAS1   0.0000
     25 C22             64.4470   46.9550   27.2060 C.3        1       TAS1   0.0000
     26 C23             63.2450   45.7530   36.8230 C.3        1       TAS1   0.0000
     27 C24             63.2450   45.7530   34.4190 C.3        1       TAS1   0.0000
     28 C25             63.2450   45.7530   32.0150 C.3        1       TAS1   0.0000
     29 C26             63.2450   45.7530   29.6100 C.3        1       TAS1   0.0000
     30 C27             63.2450   45.7530   27.2060 C.3        1       TAS1   0.0000
     31 C28             62.0430   48.1570   35.6210 C.3        1       TAS1   0.0000
     32 C29             62.0430   45.7530   28.4080 C.3        1       TAS1   0.0000
     33 C30             62.0430   48.1570   33.2170 C.3        1       TAS1   0.0000
     34 C31             62.0430   48.1570   30.8130 C.3        1       TAS1   0.0000
     35 C32             63.2450   44.5500   33.2170 C.3        1       TAS1   0.0000
     36 C33             63.2450   44.5500   30.8130 C.3        1       TAS1   0.0000
     37 C34             63.2450   44.5500   28.4080 C.3        1       TAS1   0.0000
     38 C35             58.4360   45.7530   32.0150 C.3        1       TAS1   0.0000
     39 C36             58.4360   45.7530   29.6100 C.3        1       TAS1   0.0000
     40 C37             62.0430   46.9550   32.0150 C.3        1       TAS1   0.0000
     41 C38             62.0430   46.9550   29.6100 C.3        1       TAS1   0.0000
     42 C39             62.0430   46.9550   27.2060 C.3        1       TAS1   0.0000
     43 C40             66.8510   44.5500   34.4190 C.3        1       TAS1   0.0000
     44 C41             58.4360   44.5500   30.8130 C.3        1       TAS1   0.0000
     45 C42             62.0430   45.7530   35.6210 C.3        1       TAS1   0.0000
     46 C43             62.0430   45.7530   33.2170 C.3        1       TAS1   0.0000
     47 C44             62.0430   45.7530   30.8130 C.3        1       TAS1   0.0000
     48 C45             65.6490   46.9550   33.2170 C.3        1       TAS1   0.0000
     49 C46             57.2340   46.9550   29.6100 C.3        1       TAS1   0.0000
     50 C47             65.6490   46.9550   26.0040 C.3        1       TAS1   0.0000
     51 C48             56.0320   45.7530   32.0150 C.3        1       TAS1   0.0000
     52 C49             65.6490   45.7530   34.4190 C.3        1       TAS1   0.0000
     53 C50             65.6490   45.7530   32.0150 C.3        1       TAS1   0.0000
     54 C51             65.6490   45.7530   29.6100 C.3        1       TAS1   0.0000
     55 C52             58.4360   46.9550   28.4080 C.3        1       TAS1   0.0000
     56 C53             57.2340   45.7530   28.4080 C.3        1       TAS1   0.0000
     57 C54             64.4470   48.1570   35.6210 C.3        1       TAS1   0.0000
     58 C55             64.4470   45.7530   30.8130 C.3        1       TAS1   0.0000
     59 C56             65.6490   44.5500   33.2170 C.3        1       TAS1   0.0000
     60 C57             62.0430   43.3480   28.4080 C.3        1       TAS1   0.0000
     61 C58             57.2340   44.5500   29.6100 C.3        1       TAS1   0.0000
     62 C59             64.4470   46.9550   36.8230 C.3        1       TAS1   0.0000
     63 C60             64.4470   46.9550   34.4190 C.3        1       TAS1   0.0000
     64 C61             64.4470   46.9550   32.0150 C.3        1       TAS1   0.0000
     65 C62             62.0430   44.5500   29.6100 C.3        1       TAS1   0.0000
     66 C63             64.4470   46.9550   29.6100 C.3        1       TAS1   0.0000
     67 C65             62.0430   48.1570   28.4080 C.3        1       TAS1   0.0000
     68 C66             65.6490   43.3480   29.6100 C.3        1       TAS1   0.0000
     69 C67             64.4470   45.7530   35.6210 C.3        1       TAS1   0.0000
     70 C68             62.0430   44.5500   27.2060 C.3        1       TAS1   0.0000
     71 C69             64.4470   45.7530   33.2170 C.3        1       TAS1   0.0000
     72 C70             56.0320   45.7530   29.6100 C.3        1       TAS1   0.0000
     73 C71             64.4470   45.7530   28.4080 C.3        1       TAS1   0.0000
     74 C72             59.6380   46.9550   29.6100 C.3        1       TAS1   0.0000
     75 C73             66.8510   45.7530   33.2170 C.3        1       TAS1   0.0000
     76 C74             64.4470   44.5500   34.4190 C.3        1       TAS1   0.0000
     77 C75             64.4470   44.5500   32.0150 C.3        1       TAS1   0.0000
     78 C76             56.0320   44.5500   28.4080 C.3        1       TAS1   0.0000
     79 C77             59.6380   45.7530   33.2170 C.3        1       TAS1   0.0000
     80 C78             59.6380   45.7530   30.8130 C.3        1       TAS1   0.0000
     81 C79             59.6380   45.7530   28.4080 C.3        1       TAS1   0.0000
     82 C80             57.2340   45.7530   30.8130 C.3        1       TAS1   0.0000
     83 C82             64.4470   43.3480   35.6210 C.3        1       TAS1   0.0000
     84 C83             64.4470   43.3480   33.2170 C.3        1       TAS1   0.0000
     85 C84             64.4470   43.3480   30.8130 C.3        1       TAS1   0.0000
     86 C85             66.8510   48.1570   33.2170 C.3        1       TAS1   0.0000
     87 C86             59.6380   44.5500   29.6100 C.3        1       TAS1   0.0000
     88 C87             54.8300   45.7530   33.2170 C.3        1       TAS1   0.0000
     89 C88             62.0430   46.9550   34.4190 C.3        1       TAS1   0.0000
     90 C89             64.4470   42.1460   32.0150 C.3        1       TAS1   0.0000
     91 C90             56.0320   44.5500   30.8130 C.3        1       TAS1   0.0000
     92 C91             66.8510   46.9550   32.0150 C.3        1       TAS1   0.0000
     93 C92             54.8300   44.5500   32.0150 C.3        1       TAS1   0.0000
     94 C93             64.4470   44.5500   29.6100 C.3        1       TAS1   0.0000
     95 N2              67.2410   46.3760   30.6130 N.3        1       TAS1   0.5849
     96 N3              57.9800   42.5080   30.5600 N.3        1       TAS1   0.6195
