# Supplementary material for: Improving Docking Performance Using Negative Image-Based Rescoring
Source: Front Pharmacol. 2018 Mar 26;9:260. doi: 10.3389/fphar.2018.00260 (PMC5879118; doi:10.3389/fphar.2018.00260)
Supplement: Supplementary file 1 [file DataSheet1.zip › taskut_supplement/1mvc_1.5Aligdist.mol2]

@<TRIPOS>MOLECULE 
1mvc_1.5Aligdist
 65 
 SMALL 
 USER_CHARGES 
 
@<TRIPOS>ATOM 
      1 O1              50.8750   42.3470   25.2990 O.3        1       TAS1  -0.3911
      2 O2              50.0990   43.1300   27.2940 O.3        1       TAS1  -0.3911
      3 O3              46.6510   33.6050   27.4110 O.3        1       TAS1  -0.3551
      4 C1              50.2090   39.0510   28.0690 C.3        1       TAS1   0.0000
      5 C2              53.8150   31.8380   22.0580 C.3        1       TAS1   0.0000
      6 C3              52.6130   34.2430   25.6650 C.3        1       TAS1   0.0000
      7 C4              51.4110   37.8490   25.6650 C.3        1       TAS1   0.0000
      8 C5              50.2090   30.6360   24.4630 C.3        1       TAS1   0.0000
      9 C6              50.2090   30.6360   22.0580 C.3        1       TAS1   0.0000
     10 C7              49.0070   36.6470   26.8670 C.3        1       TAS1   0.0000
     11 C8              51.4110   34.2430   26.8670 C.3        1       TAS1   0.0000
     12 C9              50.2090   36.6470   28.0690 C.3        1       TAS1   0.0000
     13 C10             51.4110   34.2430   24.4630 C.3        1       TAS1   0.0000
     14 C11             50.2090   36.6470   25.6650 C.3        1       TAS1   0.0000
     15 C12             51.4110   36.6470   26.8670 C.3        1       TAS1   0.0000
     16 C13             52.6130   40.2530   24.4630 C.3        1       TAS1   0.0000
     17 C14             51.4110   31.8380   24.4630 C.3        1       TAS1   0.0000
     18 C15             51.4110   40.2530   25.6650 C.3        1       TAS1   0.0000
     19 C16             50.2090   34.2430   28.0690 C.3        1       TAS1   0.0000
     20 C17             50.2090   34.2430   25.6650 C.3        1       TAS1   0.0000
     21 C18             51.4110   40.2530   28.0690 C.3        1       TAS1   0.0000
     22 C19             52.6130   31.8380   23.2610 C.3        1       TAS1   0.0000
     23 C20             50.2090   34.2430   23.2610 C.3        1       TAS1   0.0000
     24 C21             50.2090   34.2430   20.8560 C.3        1       TAS1   0.0000
     25 C22             50.2090   31.8380   20.8560 C.3        1       TAS1   0.0000
     26 C23             49.0070   34.2430   29.2710 C.3        1       TAS1   0.0000
     27 C24             50.2090   40.2530   26.8670 C.3        1       TAS1   0.0000
     28 C25             50.2090   33.0400   24.4630 C.3        1       TAS1   0.0000
     29 C26             49.0070   34.2430   24.4630 C.3        1       TAS1   0.0000
     30 C27             52.6130   30.6360   22.0580 C.3        1       TAS1   0.0000
     31 C28             50.2090   31.8380   23.2610 C.3        1       TAS1   0.0000
     32 C29             50.2090   35.4450   26.8670 C.3        1       TAS1   0.0000
     33 C30             51.4110   35.4450   28.0690 C.3        1       TAS1   0.0000
     34 C31             51.4110   39.0510   24.4630 C.3        1       TAS1   0.0000
     35 C32             51.4110   35.4450   25.6650 C.3        1       TAS1   0.0000
     36 C33             52.6130   33.0400   24.4630 C.3        1       TAS1   0.0000
     37 C34             52.6130   33.0400   22.0580 C.3        1       TAS1   0.0000
     38 C35             47.8040   34.2430   28.0690 C.3        1       TAS1   0.0000
     39 C36             52.6130   39.0510   25.6650 C.3        1       TAS1   0.0000
     40 C37             53.8150   33.0400   23.2610 C.3        1       TAS1   0.0000
     41 C38             49.0070   33.0400   20.8560 C.3        1       TAS1   0.0000
     42 C39             47.8040   34.2430   23.2610 C.3        1       TAS1   0.0000
     43 C40             51.4110   30.6360   20.8560 C.3        1       TAS1   0.0000
     44 C41             47.8040   33.0400   22.0580 C.3        1       TAS1   0.0000
     45 C42             50.2090   35.4450   29.2710 C.3        1       TAS1   0.0000
     46 C43             50.2090   33.0400   19.6540 C.3        1       TAS1   0.0000
     47 C44             49.0070   33.0400   23.2610 C.3        1       TAS1   0.0000
     48 C45             51.4110   33.0400   23.2610 C.3        1       TAS1   0.0000
     49 C46             50.2090   35.4450   24.4630 C.3        1       TAS1   0.0000
     50 C47             49.0070   34.2430   22.0580 C.3        1       TAS1   0.0000
     51 C48             51.4110   41.4550   26.8670 C.3        1       TAS1   0.0000
     52 C49             51.4110   39.0510   26.8670 C.3        1       TAS1   0.0000
     53 C50             50.2090   35.4450   22.0580 C.3        1       TAS1   0.0000
     54 C51             52.6130   41.4550   25.6650 C.3        1       TAS1   0.0000
     55 C52             51.4110   30.6360   23.2610 C.3        1       TAS1   0.0000
     56 C53             47.8040   36.6470   28.0690 C.3        1       TAS1   0.0000
     57 C54             51.4110   33.0400   20.8560 C.3        1       TAS1   0.0000
     58 C55             49.0070   35.4450   28.0690 C.3        1       TAS1   0.0000
     59 C56             50.2090   37.8490   26.8670 C.3        1       TAS1   0.0000
     60 C57             49.0070   35.4450   25.6650 C.3        1       TAS1   0.0000
     61 C58             51.4110   31.8380   22.0580 C.3        1       TAS1   0.0000
     62 C59             50.2090   33.0400   22.0580 C.3        1       TAS1   0.0000
     63 C60             49.0070   35.4450   20.8560 C.3        1       TAS1   0.0000
     64 C61             51.4110   33.0400   25.6650 C.3        1       TAS1   0.0000
     65 N1              46.5420   36.3340   28.7010 N.3        1       TAS1   0.5239
