# Supplementary material for: Improving Docking Performance Using Negative Image-Based Rescoring
Source: Front Pharmacol. 2018 Mar 26;9:260. doi: 10.3389/fphar.2018.00260 (PMC5879118; doi:10.3389/fphar.2018.00260)
Supplement: Supplementary file 1 [file DataSheet1.zip › taskut_supplement/1mvc_7Arad.mol2]

@<TRIPOS>MOLECULE 
1mvc_7Arad
 100 
 SMALL 
 USER_CHARGES 
 
@<TRIPOS>ATOM 
      1 N1              47.0250   36.3650   28.5750 N.3        1       TAS1   0.5239
      2 O1              50.8750   42.3470   25.2990 O.3        1       TAS1  -0.3911
      3 O2              50.0990   43.1300   27.2940 O.3        1       TAS1  -0.3911
      4 O3              46.6510   33.6050   27.4110 O.3        1       TAS1  -0.3551
      5 C1              50.4320   36.8700   22.2810 C.3        1       TAS1   0.0000
      6 C2              51.6340   33.2630   27.0900 C.3        1       TAS1   0.0000
      7 C3              51.6340   33.2630   24.6860 C.3        1       TAS1   0.0000
      8 C4              51.6340   33.2630   22.2810 C.3        1       TAS1   0.0000
      9 C5              51.6340   33.2630   19.8770 C.3        1       TAS1   0.0000
     10 C6              50.4320   35.6680   25.8880 C.3        1       TAS1   0.0000
     11 C7              50.4320   35.6680   23.4830 C.3        1       TAS1   0.0000
     12 C8              52.8360   41.6780   24.6860 C.3        1       TAS1   0.0000
     13 C9              50.4320   35.6680   21.0790 C.3        1       TAS1   0.0000
     14 C10             51.6340   32.0610   25.8880 C.3        1       TAS1   0.0000
     15 C11             51.6340   36.8700   25.8880 C.3        1       TAS1   0.0000
     16 C12             51.6340   32.0610   23.4830 C.3        1       TAS1   0.0000
     17 C13             51.6340   32.0610   21.0790 C.3        1       TAS1   0.0000
     18 C14             50.4320   34.4650   27.0900 C.3        1       TAS1   0.0000
     19 C15             50.4320   34.4650   24.6860 C.3        1       TAS1   0.0000
     20 C16             50.4320   34.4650   22.2810 C.3        1       TAS1   0.0000
     21 C17             51.6340   30.8590   24.6860 C.3        1       TAS1   0.0000
     22 C18             51.6340   40.4760   24.6860 C.3        1       TAS1   0.0000
     23 C19             51.6340   30.8590   22.2810 C.3        1       TAS1   0.0000
     24 C20             50.4320   33.2630   23.4830 C.3        1       TAS1   0.0000
     25 C21             50.4320   33.2630   21.0790 C.3        1       TAS1   0.0000
     26 C22             54.0380   34.4650   25.8880 C.3        1       TAS1   0.0000
     27 C23             51.6340   40.4760   27.0900 C.3        1       TAS1   0.0000
     28 C24             51.6340   29.6570   23.4830 C.3        1       TAS1   0.0000
     29 C25             50.4320   32.0610   22.2810 C.3        1       TAS1   0.0000
     30 C26             50.4320   32.0610   19.8770 C.3        1       TAS1   0.0000
     31 C27             54.0380   33.2630   24.6860 C.3        1       TAS1   0.0000
     32 C28             54.0380   33.2630   22.2810 C.3        1       TAS1   0.0000
     33 C29             50.4320   35.6680   28.2920 C.3        1       TAS1   0.0000
     34 C30             50.4320   30.8590   23.4830 C.3        1       TAS1   0.0000
     35 C31             48.0270   36.8700   27.0900 C.3        1       TAS1   0.0000
     36 C32             50.4320   41.6780   27.0900 C.3        1       TAS1   0.0000
     37 C33             54.0380   32.0610   23.4830 C.3        1       TAS1   0.0000
     38 C34             48.0270   36.8700   19.8770 C.3        1       TAS1   0.0000
     39 C35             52.8360   34.4650   27.0900 C.3        1       TAS1   0.0000
     40 C36             48.0270   34.4650   24.6860 C.3        1       TAS1   0.0000
     41 C37             50.4320   29.6570   22.2810 C.3        1       TAS1   0.0000
     42 C38             50.4320   40.4760   28.2920 C.3        1       TAS1   0.0000
     43 C39             50.4320   40.4760   25.8880 C.3        1       TAS1   0.0000
     44 C40             48.0270   35.6680   21.0790 C.3        1       TAS1   0.0000
     45 C41             54.0380   30.8590   22.2810 C.3        1       TAS1   0.0000
     46 C42             52.8360   33.2630   25.8880 C.3        1       TAS1   0.0000
     47 C43             52.8360   33.2630   23.4830 C.3        1       TAS1   0.0000
     48 C44             50.4320   39.2740   27.0900 C.3        1       TAS1   0.0000
     49 C45             48.0270   34.4650   22.2810 C.3        1       TAS1   0.0000
     50 C46             51.6340   35.6680   27.0900 C.3        1       TAS1   0.0000
     51 C47             48.0270   34.4650   19.8770 C.3        1       TAS1   0.0000
     52 C48             52.8360   32.0610   24.6860 C.3        1       TAS1   0.0000
     53 C49             51.6340   39.2740   25.8880 C.3        1       TAS1   0.0000
     54 C50             52.8360   32.0610   22.2810 C.3        1       TAS1   0.0000
     55 C51             50.4320   38.0720   28.2920 C.3        1       TAS1   0.0000
     56 C52             50.4320   38.0720   25.8880 C.3        1       TAS1   0.0000
     57 C53             51.6340   34.4650   28.2920 C.3        1       TAS1   0.0000
     58 C54             51.6340   34.4650   25.8880 C.3        1       TAS1   0.0000
     59 C56             51.6340   39.2740   23.4830 C.3        1       TAS1   0.0000
     60 C57             51.6340   34.4650   21.0790 C.3        1       TAS1   0.0000
     61 C58             52.8360   30.8590   21.0790 C.3        1       TAS1   0.0000
     62 C59             50.4320   36.8700   27.0900 C.3        1       TAS1   0.0000
     63 C60             50.4320   36.8700   24.6860 C.3        1       TAS1   0.0000
     64 C61             50.4320   34.4650   29.4940 C.3        1       TAS1   0.0000
     65 C62             46.8250   34.4650   23.4830 C.3        1       TAS1   0.0000
     66 C63             48.0270   30.8590   23.4830 C.3        1       TAS1   0.0000
     67 C64             49.2290   38.0720   27.0900 C.3        1       TAS1   0.0000
     68 C65             52.8360   41.6780   27.0900 C.3        1       TAS1   0.0000
     69 C66             46.8250   33.2630   22.2810 C.3        1       TAS1   0.0000
     70 C67             49.2290   36.8700   28.2920 C.3        1       TAS1   0.0000
     71 C68             48.0270   33.2630   23.4830 C.3        1       TAS1   0.0000
     72 C69             46.8250   32.0610   23.4830 C.3        1       TAS1   0.0000
     73 C71             52.8360   39.2740   24.6860 C.3        1       TAS1   0.0000
     74 C72             49.2290   35.6680   29.4940 C.3        1       TAS1   0.0000
     75 C73             48.0270   33.2630   21.0790 C.3        1       TAS1   0.0000
     76 C74             49.2290   35.6680   27.0900 C.3        1       TAS1   0.0000
     77 C75             49.2290   35.6680   24.6860 C.3        1       TAS1   0.0000
     78 C76             49.2290   35.6680   22.2810 C.3        1       TAS1   0.0000
     79 C77             49.2290   35.6680   19.8770 C.3        1       TAS1   0.0000
     80 C78             49.2290   34.4650   28.2920 C.3        1       TAS1   0.0000
     81 C79             51.6340   38.0720   27.0900 C.3        1       TAS1   0.0000
     82 C80             49.2290   34.4650   23.4830 C.3        1       TAS1   0.0000
     83 C81             49.2290   34.4650   21.0790 C.3        1       TAS1   0.0000
     84 C82             54.0380   32.0610   21.0790 C.3        1       TAS1   0.0000
     85 C83             51.6340   41.6780   23.4830 C.3        1       TAS1   0.0000
     86 C84             49.2290   33.2630   22.2810 C.3        1       TAS1   0.0000
     87 C85             49.2290   33.2630   19.8770 C.3        1       TAS1   0.0000
     88 C86             52.8360   30.8590   23.4830 C.3        1       TAS1   0.0000
     89 C87             51.6340   38.0720   22.2810 C.3        1       TAS1   0.0000
     90 C88             50.4320   38.0720   23.4830 C.3        1       TAS1   0.0000
     91 C89             49.2290   32.0610   23.4830 C.3        1       TAS1   0.0000
     92 C90             49.2290   32.0610   21.0790 C.3        1       TAS1   0.0000
     93 C91             49.2290   36.8700   21.0790 C.3        1       TAS1   0.0000
     94 C92             49.2290   30.8590   22.2810 C.3        1       TAS1   0.0000
     95 C93             52.8360   38.0720   25.8880 C.3        1       TAS1   0.0000
     96 C94             48.0270   32.0610   22.2810 C.3        1       TAS1   0.0000
     97 C95             49.2290   29.6570   23.4830 C.3        1       TAS1   0.0000
     98 C96             48.0270   35.6680   25.8880 C.3        1       TAS1   0.0000
     99 C97             51.6340   38.0720   24.6860 C.3        1       TAS1   0.0000
    100 N2              56.0650   33.5640   23.5560 N.3        1       TAS1   0.4046
