# Supplementary material for: Improving Docking Performance Using Negative Image-Based Rescoring
Source: Front Pharmacol. 2018 Mar 26;9:260. doi: 10.3389/fphar.2018.00260 (PMC5879118; doi:10.3389/fphar.2018.00260)
Supplement: Supplementary file 1 [file DataSheet1.zip › taskut_supplement/1mvc_8Arad.mol2]

@<TRIPOS>MOLECULE 
1mvc_8Arad
 90 
 SMALL 
 USER_CHARGES 
 
@<TRIPOS>ATOM 
      1 O1              50.8750   42.3470   25.2990 O.3        1       TAS1  -0.3911
      2 O2              50.0990   43.1300   27.2940 O.3        1       TAS1  -0.3911
      3 O3              46.6510   33.6050   27.4110 O.3        1       TAS1  -0.3551
      4 C1              51.4320   34.2630   26.8880 C.3        1       TAS1   0.0000
      5 C2              51.4320   34.2630   24.4830 C.3        1       TAS1   0.0000
      6 C3              47.8250   35.4650   29.2920 C.3        1       TAS1   0.0000
      7 C4              47.8250   35.4650   26.8880 C.3        1       TAS1   0.0000
      8 C5              47.8250   35.4650   24.4830 C.3        1       TAS1   0.0000
      9 C6              47.8250   33.0610   22.0790 C.3        1       TAS1   0.0000
     10 C7              47.8250   35.4650   19.6750 C.3        1       TAS1   0.0000
     11 C8              51.4320   33.0610   25.6860 C.3        1       TAS1   0.0000
     12 C9              50.2290   30.6570   22.0790 C.3        1       TAS1   0.0000
     13 C10             51.4320   33.0610   20.8770 C.3        1       TAS1   0.0000
     14 C11             50.2290   31.8590   23.2810 C.3        1       TAS1   0.0000
     15 C12             47.8250   34.2630   23.2810 C.3        1       TAS1   0.0000
     16 C13             47.8250   34.2630   20.8770 C.3        1       TAS1   0.0000
     17 C14             53.8360   33.0610   23.2810 C.3        1       TAS1   0.0000
     18 C15             51.4320   31.8590   24.4830 C.3        1       TAS1   0.0000
     19 C16             51.4320   30.6570   25.6860 C.3        1       TAS1   0.0000
     20 C17             51.4320   31.8590   22.0790 C.3        1       TAS1   0.0000
     21 C18             51.4320   41.4760   26.8880 C.3        1       TAS1   0.0000
     22 C19             51.4320   34.2630   22.0790 C.3        1       TAS1   0.0000
     23 C20             49.0270   35.4650   28.0900 C.3        1       TAS1   0.0000
     24 C21             49.0270   35.4650   25.6860 C.3        1       TAS1   0.0000
     25 C22             49.0270   35.4650   23.2810 C.3        1       TAS1   0.0000
     26 C23             49.0270   35.4650   20.8770 C.3        1       TAS1   0.0000
     27 C24             51.4320   30.6570   23.2810 C.3        1       TAS1   0.0000
     28 C25             51.4320   34.2630   19.6750 C.3        1       TAS1   0.0000
     29 C26             51.4320   40.2740   28.0900 C.3        1       TAS1   0.0000
     30 C27             51.4320   40.2740   25.6860 C.3        1       TAS1   0.0000
     31 C28             49.0270   34.2630   29.2920 C.3        1       TAS1   0.0000
     32 C29             51.4320   30.6570   20.8770 C.3        1       TAS1   0.0000
     33 C30             49.0270   34.2630   24.4830 C.3        1       TAS1   0.0000
     34 C31             49.0270   34.2630   22.0790 C.3        1       TAS1   0.0000
     35 C32             51.4320   29.4550   22.0790 C.3        1       TAS1   0.0000
     36 C33             51.4320   39.0720   26.8880 C.3        1       TAS1   0.0000
     37 C34             51.4320   39.0720   24.4830 C.3        1       TAS1   0.0000
     38 C35             49.0270   33.0610   23.2810 C.3        1       TAS1   0.0000
     39 C37             51.4320   37.8700   25.6860 C.3        1       TAS1   0.0000
     40 C38             51.4320   37.8700   23.2810 C.3        1       TAS1   0.0000
     41 C39             49.0270   31.8590   22.0790 C.3        1       TAS1   0.0000
     42 C40             50.2290   31.8590   20.8770 C.3        1       TAS1   0.0000
     43 C42             51.4320   36.6680   26.8880 C.3        1       TAS1   0.0000
     44 C43             49.0270   30.6570   23.2810 C.3        1       TAS1   0.0000
     45 C44             47.8250   31.8590   23.2810 C.3        1       TAS1   0.0000
     46 C45             50.2290   30.6570   24.4830 C.3        1       TAS1   0.0000
     47 C46             51.4320   35.4650   25.6860 C.3        1       TAS1   0.0000
     48 C47             51.4320   33.0610   23.2810 C.3        1       TAS1   0.0000
     49 C49             51.4320   34.2630   29.2920 C.3        1       TAS1   0.0000
     50 C50             46.6230   33.0610   23.2810 C.3        1       TAS1   0.0000
     51 C51             50.2290   40.2740   26.8880 C.3        1       TAS1   0.0000
     52 C52             47.8250   34.2630   28.0900 C.3        1       TAS1   0.0000
     53 C53             50.2290   31.8590   18.4730 C.3        1       TAS1   0.0000
     54 C54             50.2290   39.0720   28.0900 C.3        1       TAS1   0.0000
     55 C55             52.6340   34.2630   28.0900 C.3        1       TAS1   0.0000
     56 C56             52.6340   34.2630   25.6860 C.3        1       TAS1   0.0000
     57 C57             49.0270   36.6680   26.8880 C.3        1       TAS1   0.0000
     58 C58             50.2290   37.8700   26.8880 C.3        1       TAS1   0.0000
     59 C59             52.6340   33.0610   24.4830 C.3        1       TAS1   0.0000
     60 C60             52.6340   33.0610   22.0790 C.3        1       TAS1   0.0000
     61 C61             52.6340   33.0610   19.6750 C.3        1       TAS1   0.0000
     62 C62             50.2290   36.6680   28.0900 C.3        1       TAS1   0.0000
     63 C63             50.2290   36.6680   25.6860 C.3        1       TAS1   0.0000
     64 C64             50.2290   36.6680   23.2810 C.3        1       TAS1   0.0000
     65 C65             52.6340   41.4760   25.6860 C.3        1       TAS1   0.0000
     66 C66             53.8360   34.2630   26.8880 C.3        1       TAS1   0.0000
     67 C67             52.6340   31.8590   23.2810 C.3        1       TAS1   0.0000
     68 C68             52.6340   31.8590   20.8770 C.3        1       TAS1   0.0000
     69 C69             50.2290   35.4650   29.2920 C.3        1       TAS1   0.0000
     70 C70             50.2290   35.4650   26.8880 C.3        1       TAS1   0.0000
     71 C71             50.2290   35.4650   24.4830 C.3        1       TAS1   0.0000
     72 C72             50.2290   35.4650   22.0790 C.3        1       TAS1   0.0000
     73 C73             52.6340   40.2740   24.4830 C.3        1       TAS1   0.0000
     74 C74             49.0270   33.0610   20.8770 C.3        1       TAS1   0.0000
     75 C75             53.8360   33.0610   25.6860 C.3        1       TAS1   0.0000
     76 C76             52.6340   30.6570   22.0790 C.3        1       TAS1   0.0000
     77 C77             50.2290   34.2630   28.0900 C.3        1       TAS1   0.0000
     78 C78             50.2290   34.2630   25.6860 C.3        1       TAS1   0.0000
     79 C79             50.2290   34.2630   23.2810 C.3        1       TAS1   0.0000
     80 C80             50.2290   34.2630   20.8770 C.3        1       TAS1   0.0000
     81 C81             52.6340   39.0720   25.6860 C.3        1       TAS1   0.0000
     82 C83             53.8360   31.8590   24.4830 C.3        1       TAS1   0.0000
     83 C84             53.8360   31.8590   22.0790 C.3        1       TAS1   0.0000
     84 C85             50.2290   33.0610   24.4830 C.3        1       TAS1   0.0000
     85 C86             50.2290   33.0610   22.0790 C.3        1       TAS1   0.0000
     86 C87             50.2290   33.0610   19.6750 C.3        1       TAS1   0.0000
     87 C88             47.8250   36.6680   28.0900 C.3        1       TAS1   0.0000
     88 C89             45.4210   34.2630   23.2810 C.3        1       TAS1   0.0000
     89 C90             47.8250   36.6680   18.4730 C.3        1       TAS1   0.0000
     90 N1              46.5420   36.3340   28.7010 N.3        1       TAS1   0.5239
