# Supplementary material for: Improving Docking Performance Using Negative Image-Based Rescoring
Source: Front Pharmacol. 2018 Mar 26;9:260. doi: 10.3389/fphar.2018.00260 (PMC5879118; doi:10.3389/fphar.2018.00260)
Supplement: Supplementary file 1 [file DataSheet1.zip › taskut_supplement/1sj0_1.5Aligdist.mol2]

@<TRIPOS>MOLECULE 
1sj0_1.5Aligdist
 76 
 SMALL 
 USER_CHARGES 
 
@<TRIPOS>ATOM 
      1 N1              24.7820   -2.0750   27.0530 N.3        1       TAS1   0.8240
      2 N2              36.4710    2.3910   27.0070 N.3        1       TAS1   0.5092
      3 C1              33.1980   -2.4080   23.2240 C.3        1       TAS1   0.0000
      4 C2              28.3900   -3.6100   26.8300 C.3        1       TAS1   0.0000
      5 C3              31.9960   -2.4080   19.6180 C.3        1       TAS1   0.0000
      6 C4              34.4010    2.4010   29.2350 C.3        1       TAS1   0.0000
      7 C5              33.1980   -2.4080   18.4160 C.3        1       TAS1   0.0000
      8 C6              31.9960   -3.6100   18.4160 C.3        1       TAS1   0.0000
      9 C7              33.1980    1.1980   26.8300 C.3        1       TAS1   0.0000
     10 C8              31.9960   -3.6100   20.8200 C.3        1       TAS1   0.0000
     11 C9              27.1880   -1.2060   28.0330 C.3        1       TAS1   0.0000
     12 C10             34.4010    2.4010   26.8300 C.3        1       TAS1   0.0000
     13 C11             33.1980   -0.0040   28.0330 C.3        1       TAS1   0.0000
     14 C12             29.5920   -1.2060   28.0330 C.3        1       TAS1   0.0000
     15 C13             29.5920   -3.6100   18.4160 C.3        1       TAS1   0.0000
     16 C14             28.3900   -0.0040   28.0330 C.3        1       TAS1   0.0000
     17 C15             35.6030    1.1980   29.2350 C.3        1       TAS1   0.0000
     18 C16             29.5920   -1.2060   25.6280 C.3        1       TAS1   0.0000
     19 C17             30.7940   -0.0040   25.6280 C.3        1       TAS1   0.0000
     20 C18             31.9960   -2.4080   17.2140 C.3        1       TAS1   0.0000
     21 C19             31.9960   -1.2060   23.2240 C.3        1       TAS1   0.0000
     22 C20             31.9960   -0.0040   29.2350 C.3        1       TAS1   0.0000
     23 C21             33.1980   -2.4080   25.6280 C.3        1       TAS1   0.0000
     24 C22             34.4010   -0.0040   29.2350 C.3        1       TAS1   0.0000
     25 C23             30.7940   -0.0040   28.0330 C.3        1       TAS1   0.0000
     26 C24             34.4010   -4.8120   22.0220 C.3        1       TAS1   0.0000
     27 C25             30.7940   -3.6100   19.6180 C.3        1       TAS1   0.0000
     28 C26             31.9960   -4.8120   17.2140 C.3        1       TAS1   0.0000
     29 C27             29.5920   -0.0040   26.8300 C.3        1       TAS1   0.0000
     30 C28             33.1980   -4.8120   20.8200 C.3        1       TAS1   0.0000
     31 C29             25.9860   -3.6100   26.8300 C.3        1       TAS1   0.0000
     32 C30             31.9960   -2.4080   22.0220 C.3        1       TAS1   0.0000
     33 C31             33.1980   -4.8120   18.4160 C.3        1       TAS1   0.0000
     34 C32             31.9960   -2.4080   26.8300 C.3        1       TAS1   0.0000
     35 C33             30.7940   -2.4080   28.0330 C.3        1       TAS1   0.0000
     36 C34             33.1980   -0.0040   30.4370 C.3        1       TAS1   0.0000
     37 C35             31.9960   -2.4080   24.4260 C.3        1       TAS1   0.0000
     38 C36             30.7940   -3.6100   17.2140 C.3        1       TAS1   0.0000
     39 C37             25.9860   -0.0040   28.0330 C.3        1       TAS1   0.0000
     40 C38             29.5920   -0.0040   29.2350 C.3        1       TAS1   0.0000
     41 C39             28.3900   -1.2060   26.8300 C.3        1       TAS1   0.0000
     42 C40             30.7940   -2.4080   18.4160 C.3        1       TAS1   0.0000
     43 C41             27.1880   -0.0040   26.8300 C.3        1       TAS1   0.0000
     44 C42             30.7940   -1.2060   29.2350 C.3        1       TAS1   0.0000
     45 C43             29.5920   -2.4080   19.6180 C.3        1       TAS1   0.0000
     46 C44             27.1880   -3.6100   28.0330 C.3        1       TAS1   0.0000
     47 C45             24.7840   -0.0040   26.8300 C.3        1       TAS1   0.0000
     48 C46             29.5920   -3.6100   28.0330 C.3        1       TAS1   0.0000
     49 C47             31.9960   -3.6100   25.6280 C.3        1       TAS1   0.0000
     50 C48             34.4010   -3.6100   23.2240 C.3        1       TAS1   0.0000
     51 C49             28.3900   -2.4080   28.0330 C.3        1       TAS1   0.0000
     52 C50             34.4010   -3.6100   20.8200 C.3        1       TAS1   0.0000
     53 C51             29.5920   -2.4080   26.8300 C.3        1       TAS1   0.0000
     54 C52             33.1980   -3.6100   19.6180 C.3        1       TAS1   0.0000
     55 C53             30.7940   -1.2060   24.4260 C.3        1       TAS1   0.0000
     56 C54             27.1880   -2.4080   26.8300 C.3        1       TAS1   0.0000
     57 C55             33.1980   -3.6100   17.2140 C.3        1       TAS1   0.0000
     58 C56             33.1980   -1.2060   29.2350 C.3        1       TAS1   0.0000
     59 C57             33.1980   -3.6100   26.8300 C.3        1       TAS1   0.0000
     60 C58             33.1980    1.1980   29.2350 C.3        1       TAS1   0.0000
     61 C59             31.9960    1.1980   28.0330 C.3        1       TAS1   0.0000
     62 C60             34.4010    1.1980   28.0330 C.3        1       TAS1   0.0000
     63 C61             34.4010   -2.4080   22.0220 C.3        1       TAS1   0.0000
     64 C62             31.9960   -1.2060   25.6280 C.3        1       TAS1   0.0000
     65 C63             33.1980   -3.6100   22.0220 C.3        1       TAS1   0.0000
     66 C64             29.5920   -2.4080   29.2350 C.3        1       TAS1   0.0000
     67 C65             33.1980    2.4010   28.0330 C.3        1       TAS1   0.0000
     68 C66             30.7940   -1.2060   26.8300 C.3        1       TAS1   0.0000
     69 C67             34.4010    1.1980   30.4370 C.3        1       TAS1   0.0000
     70 C68             31.9960   -1.2060   28.0330 C.3        1       TAS1   0.0000
     71 C69             33.1980   -3.6100   24.4260 C.3        1       TAS1   0.0000
     72 C70             29.5920    1.1980   28.0330 C.3        1       TAS1   0.0000
     73 C71             30.7940   -2.4080   25.6280 C.3        1       TAS1   0.0000
     74 C72             34.4010   -3.6100   18.4160 C.3        1       TAS1   0.0000
     75 C73             31.9960   -3.6100   23.2240 C.3        1       TAS1   0.0000
     76 N3              32.3990   -5.6200   19.7560 N.3        1       TAS1   0.7304
