# Supplementary material for: Improving Docking Performance Using Negative Image-Based Rescoring
Source: Front Pharmacol. 2018 Mar 26;9:260. doi: 10.3389/fphar.2018.00260 (PMC5879118; doi:10.3389/fphar.2018.00260)
Supplement: Supplementary file 1 [file DataSheet1.zip › taskut_supplement/1sj0_7Arad.mol2]

@<TRIPOS>MOLECULE 
1sj0_7Arad
 111 
 SMALL 
 USER_CHARGES 
 
@<TRIPOS>ATOM 
      1 C1              26.0170   -3.5790   28.0640 C.3        1       TAS1   0.0000
      2 C2              27.2190   -2.3770   20.8510 C.3        1       TAS1   0.0000
      3 C3              34.4320   -3.5790   24.4580 C.3        1       TAS1   0.0000
      4 C4              34.4320   -3.5790   22.0530 C.3        1       TAS1   0.0000
      5 C5              33.2300   -3.5790   20.8510 C.3        1       TAS1   0.0000
      6 C6              34.4320   -3.5790   19.6490 C.3        1       TAS1   0.0000
      7 C7              27.2190    2.4320   28.0640 C.3        1       TAS1   0.0000
      8 C8              28.4210    1.2300   25.6600 C.3        1       TAS1   0.0000
      9 C9              35.6340    1.2300   28.0640 C.3        1       TAS1   0.0000
     10 C10             28.4210   -2.3770   19.6490 C.3        1       TAS1   0.0000
     11 C11             35.6340    0.0280   29.2660 C.3        1       TAS1   0.0000
     12 C12             34.4320   -4.7810   20.8510 C.3        1       TAS1   0.0000
     13 C13             27.2190    0.0280   28.0640 C.3        1       TAS1   0.0000
     14 C14             35.6340    0.0280   19.6490 C.3        1       TAS1   0.0000
     15 C15             34.4320    2.4320   25.6600 C.3        1       TAS1   0.0000
     16 C16             32.0280   -4.7810   20.8510 C.3        1       TAS1   0.0000
     17 C17             27.2190   -1.1740   26.8620 C.3        1       TAS1   0.0000
     18 C18             35.6340   -1.1740   20.8510 C.3        1       TAS1   0.0000
     19 C19             34.4320    1.2300   29.2660 C.3        1       TAS1   0.0000
     20 C20             34.4320    1.2300   26.8620 C.3        1       TAS1   0.0000
     21 C21             33.2300   -2.3770   19.6490 C.3        1       TAS1   0.0000
     22 C22             27.2190   -2.3770   28.0640 C.3        1       TAS1   0.0000
     23 C23             27.2190   -2.3770   25.6600 C.3        1       TAS1   0.0000
     24 C24             28.4210   -3.5790   28.0640 C.3        1       TAS1   0.0000
     25 C25             35.6340   -2.3770   22.0530 C.3        1       TAS1   0.0000
     26 C26             35.6340   -2.3770   19.6490 C.3        1       TAS1   0.0000
     27 C27             34.4320    0.0280   28.0640 C.3        1       TAS1   0.0000
     28 C28             26.0170    0.0280   26.8620 C.3        1       TAS1   0.0000
     29 C29             28.4210   -2.3770   26.8620 C.3        1       TAS1   0.0000
     30 C30             27.2190   -3.5790   26.8620 C.3        1       TAS1   0.0000
     31 C31             35.6340   -3.5790   20.8510 C.3        1       TAS1   0.0000
     32 C32             29.6230   -2.3770   18.4470 C.3        1       TAS1   0.0000
     33 C33             33.2300    2.4320   26.8620 C.3        1       TAS1   0.0000
     34 C34             34.4320   -1.1740   29.2660 C.3        1       TAS1   0.0000
     35 C35             26.0170   -1.1740   28.0640 C.3        1       TAS1   0.0000
     36 C36             26.0170   -1.1740   25.6600 C.3        1       TAS1   0.0000
     37 C37             34.4320    2.4320   28.0640 C.3        1       TAS1   0.0000
     38 C38             33.2300    1.2300   30.4680 C.3        1       TAS1   0.0000
     39 C39             33.2300    1.2300   28.0640 C.3        1       TAS1   0.0000
     40 C40             33.2300    1.2300   25.6600 C.3        1       TAS1   0.0000
     41 C41             26.0170   -2.3770   26.8620 C.3        1       TAS1   0.0000
     42 C42             34.4320   -2.3770   20.8510 C.3        1       TAS1   0.0000
     43 C43             33.2300    0.0280   29.2660 C.3        1       TAS1   0.0000
     44 C44             33.2300    0.0280   26.8620 C.3        1       TAS1   0.0000
     45 C45             28.4210    1.2300   28.0640 C.3        1       TAS1   0.0000
     46 C46             32.0280    2.4320   28.0640 C.3        1       TAS1   0.0000
     47 C47             29.6230   -2.3770   28.0640 C.3        1       TAS1   0.0000
     48 C48             33.2300   -1.1740   30.4680 C.3        1       TAS1   0.0000
     49 C49             33.2300   -1.1740   28.0640 C.3        1       TAS1   0.0000
     50 C50             33.2300   -1.1740   25.6600 C.3        1       TAS1   0.0000
     51 C51             28.4210    0.0280   29.2660 C.3        1       TAS1   0.0000
     52 C52             28.4210    0.0280   26.8620 C.3        1       TAS1   0.0000
     53 C53             29.6230   -3.5790   26.8620 C.3        1       TAS1   0.0000
     54 C54             32.0280    1.2300   29.2660 C.3        1       TAS1   0.0000
     55 C55             32.0280    1.2300   26.8620 C.3        1       TAS1   0.0000
     56 C56             34.4320   -1.1740   19.6490 C.3        1       TAS1   0.0000
     57 C57             33.2300   -2.3770   29.2660 C.3        1       TAS1   0.0000
     58 C58             33.2300   -2.3770   26.8620 C.3        1       TAS1   0.0000
     59 C59             33.2300   -2.3770   24.4580 C.3        1       TAS1   0.0000
     60 C60             33.2300   -2.3770   22.0530 C.3        1       TAS1   0.0000
     61 C61             32.0280    0.0280   30.4680 C.3        1       TAS1   0.0000
     62 C62             32.0280    0.0280   28.0640 C.3        1       TAS1   0.0000
     63 C63             32.0280    0.0280   25.6600 C.3        1       TAS1   0.0000
     64 C64             32.0280    0.0280   23.2550 C.3        1       TAS1   0.0000
     65 C65             32.0280   -2.3770   18.4470 C.3        1       TAS1   0.0000
     66 C66             33.2300   -3.5790   25.6600 C.3        1       TAS1   0.0000
     67 C67             33.2300   -3.5790   23.2550 C.3        1       TAS1   0.0000
     68 C68             30.8260    2.4320   29.2660 C.3        1       TAS1   0.0000
     69 C69             32.0280   -1.1740   29.2660 C.3        1       TAS1   0.0000
     70 C70             32.0280   -1.1740   26.8620 C.3        1       TAS1   0.0000
     71 C71             32.0280   -1.1740   24.4580 C.3        1       TAS1   0.0000
     72 C72             28.4210   -1.1740   28.0640 C.3        1       TAS1   0.0000
     73 C73             33.2300   -4.7810   22.0530 C.3        1       TAS1   0.0000
     74 C74             30.8260    1.2300   28.0640 C.3        1       TAS1   0.0000
     75 C75             32.0280   -2.3770   28.0640 C.3        1       TAS1   0.0000
     76 C76             27.2190   -1.1740   19.6490 C.3        1       TAS1   0.0000
     77 C77             32.0280   -2.3770   25.6600 C.3        1       TAS1   0.0000
     78 C78             32.0280   -2.3770   23.2550 C.3        1       TAS1   0.0000
     79 C79             28.4210   -1.1740   25.6600 C.3        1       TAS1   0.0000
     80 C80             33.2300   -5.9830   20.8510 C.3        1       TAS1   0.0000
     81 C81             32.0280   -2.3770   20.8510 C.3        1       TAS1   0.0000
     82 C82             30.8260    0.0280   29.2660 C.3        1       TAS1   0.0000
     83 C83             30.8260    0.0280   26.8620 C.3        1       TAS1   0.0000
     84 C84             29.6230    2.4320   28.0640 C.3        1       TAS1   0.0000
     85 C85             32.0280   -3.5790   24.4580 C.3        1       TAS1   0.0000
     86 C86             32.0280   -3.5790   22.0530 C.3        1       TAS1   0.0000
     87 C87             30.8260   -1.1740   28.0640 C.3        1       TAS1   0.0000
     88 C88             30.8260   -1.1740   25.6600 C.3        1       TAS1   0.0000
     89 C89             32.0280   -3.5790   26.8620 C.3        1       TAS1   0.0000
     90 C90             30.8260   -1.1740   23.2550 C.3        1       TAS1   0.0000
     91 C91             29.6230    1.2300   29.2660 C.3        1       TAS1   0.0000
     92 C92             29.6230    1.2300   26.8620 C.3        1       TAS1   0.0000
     93 C93             30.8260   -2.3770   29.2660 C.3        1       TAS1   0.0000
     94 C94             30.8260   -2.3770   26.8620 C.3        1       TAS1   0.0000
     95 C95             30.8260   -2.3770   22.0530 C.3        1       TAS1   0.0000
     96 C96             33.2300   -3.5790   28.0640 C.3        1       TAS1   0.0000
     97 C97             30.8260   -2.3770   19.6490 C.3        1       TAS1   0.0000
     98 C98             29.6230    0.0280   28.0640 C.3        1       TAS1   0.0000
     99 C99             29.6230    0.0280   25.6600 C.3        1       TAS1   0.0000
    100 C100            30.8260    1.2300   30.4680 C.3        1       TAS1   0.0000
    101 C101            27.2190    1.2300   26.8620 C.3        1       TAS1   0.0000
    102 C102            30.8260   -3.5790   20.8510 C.3        1       TAS1   0.0000
    103 C103            29.6230   -3.5790   19.6490 C.3        1       TAS1   0.0000
    104 C104            30.8260   -3.5790   18.4470 C.3        1       TAS1   0.0000
    105 C105            29.6230   -1.1740   26.8620 C.3        1       TAS1   0.0000
    106 C106            32.0280   -3.5790   19.6490 C.3        1       TAS1   0.0000
    107 N1              31.0050   -5.6130   23.0480 N.3        1       TAS1   0.5520
    108 N2              36.5100    2.6270   26.5680 N.3        1       TAS1   0.5092
    109 N3              32.3990   -5.6200   19.7560 N.3        1       TAS1   0.7304
    110 N4              24.6630   -2.4110   26.7020 N.3        1       TAS1   0.8240
    111 N5              34.2530   -4.8380   25.0220 N.3        1       TAS1   0.6019
