# Supplementary material for: Improving Docking Performance Using Negative Image-Based Rescoring
Source: Front Pharmacol. 2018 Mar 26;9:260. doi: 10.3389/fphar.2018.00260 (PMC5879118; doi:10.3389/fphar.2018.00260)
Supplement: Supplementary file 1 [file DataSheet1.zip › taskut_supplement/1sr7_1.5Aligdist.mol2]

@<TRIPOS>MOLECULE 
1sr7_1.5Aligdist
 84 
 SMALL 
 USER_CHARGES 
 
@<TRIPOS>ATOM 
      1 O1               5.8620   15.0920   12.1720 O.3        1       TAS1  -0.3551
      2 O2              13.8450   18.6980    2.2050 O.3        1       TAS1  -0.4083
      3 C1              13.5000   14.5710    5.4430 C.3        1       TAS1   0.0000
      4 C2              12.2980   18.1770    7.8470 C.3        1       TAS1   0.0000
      5 C3              11.0960   18.1770    4.2410 C.3        1       TAS1   0.0000
      6 C4              11.0960   14.5710    5.4430 C.3        1       TAS1   0.0000
      7 C5              12.2980   15.7730   10.2510 C.3        1       TAS1   0.0000
      8 C6              13.5000   16.9750    7.8470 C.3        1       TAS1   0.0000
      9 C7              12.2980   18.1770   10.2510 C.3        1       TAS1   0.0000
     10 C8              11.0960   15.7730   13.8580 C.3        1       TAS1   0.0000
     11 C9              13.5000   18.1770    4.2410 C.3        1       TAS1   0.0000
     12 C10             12.2980   18.1770   12.6560 C.3        1       TAS1   0.0000
     13 C11             12.2980   14.5710   11.4530 C.3        1       TAS1   0.0000
     14 C12             11.0960   18.1770   11.4530 C.3        1       TAS1   0.0000
     15 C13              9.8940   15.7730   12.6560 C.3        1       TAS1   0.0000
     16 C14             13.5000   14.5710   12.6560 C.3        1       TAS1   0.0000
     17 C15              7.4900   15.7730   12.6560 C.3        1       TAS1   0.0000
     18 C16              9.8940   14.5710    9.0490 C.3        1       TAS1   0.0000
     19 C17             13.5000   19.3800   12.6560 C.3        1       TAS1   0.0000
     20 C18             11.0960   15.7730    6.6450 C.3        1       TAS1   0.0000
     21 C19              9.8940   16.9750   11.4530 C.3        1       TAS1   0.0000
     22 C20             14.7030   16.9750    4.2410 C.3        1       TAS1   0.0000
     23 C21             12.2980   15.7730    7.8470 C.3        1       TAS1   0.0000
     24 C22             11.0960   13.3690   11.4530 C.3        1       TAS1   0.0000
     25 C23             13.5000   15.7730    6.6450 C.3        1       TAS1   0.0000
     26 C24             12.2980   13.3690   10.2510 C.3        1       TAS1   0.0000
     27 C25              9.8940   14.5710   11.4530 C.3        1       TAS1   0.0000
     28 C26             13.5000   15.7730    4.2410 C.3        1       TAS1   0.0000
     29 C27             13.5000   13.3690   11.4530 C.3        1       TAS1   0.0000
     30 C28             13.5000   19.3800   10.2510 C.3        1       TAS1   0.0000
     31 C29             12.2980   13.3690   12.6560 C.3        1       TAS1   0.0000
     32 C30              8.6920   15.7730   11.4530 C.3        1       TAS1   0.0000
     33 C31             11.0960   16.9750   10.2510 C.3        1       TAS1   0.0000
     34 C32             13.5000   16.9750    5.4430 C.3        1       TAS1   0.0000
     35 C33             13.5000   20.5820   11.4530 C.3        1       TAS1   0.0000
     36 C34             12.2980   16.9750   11.4530 C.3        1       TAS1   0.0000
     37 C35             11.0960   16.9750    7.8470 C.3        1       TAS1   0.0000
     38 C36             11.0960   14.5710    7.8470 C.3        1       TAS1   0.0000
     39 C37              9.8940   15.7730    5.4430 C.3        1       TAS1   0.0000
     40 C38             12.2980   15.7730    5.4430 C.3        1       TAS1   0.0000
     41 C39             12.2980   13.3690    7.8470 C.3        1       TAS1   0.0000
     42 C40             12.2980   20.5820   12.6560 C.3        1       TAS1   0.0000
     43 C41              8.6920   14.5710   12.6560 C.3        1       TAS1   0.0000
     44 C42             12.2980   19.3800   13.8580 C.3        1       TAS1   0.0000
     45 C43             11.0960   16.9750   12.6560 C.3        1       TAS1   0.0000
     46 C44             12.2980   19.3800   11.4530 C.3        1       TAS1   0.0000
     47 C45              7.4900   16.9750   11.4530 C.3        1       TAS1   0.0000
     48 C46             11.0960   15.7730    9.0490 C.3        1       TAS1   0.0000
     49 C47              8.6920   15.7730    9.0490 C.3        1       TAS1   0.0000
     50 C48              9.8940   15.7730   10.2510 C.3        1       TAS1   0.0000
     51 C49             12.2980   16.9750    9.0490 C.3        1       TAS1   0.0000
     52 C50              8.6920   13.3690    9.0490 C.3        1       TAS1   0.0000
     53 C51             11.0960   16.9750    5.4430 C.3        1       TAS1   0.0000
     54 C52             12.2980   16.9750    6.6450 C.3        1       TAS1   0.0000
     55 C53             12.2980   16.9750    4.2410 C.3        1       TAS1   0.0000
     56 C54             13.5000   13.3690    6.6450 C.3        1       TAS1   0.0000
     57 C55             12.2980   14.5710    6.6450 C.3        1       TAS1   0.0000
     58 C56             11.0960   14.5710   12.6560 C.3        1       TAS1   0.0000
     59 C57             12.2980   14.5710    9.0490 C.3        1       TAS1   0.0000
     60 C58              9.8940   16.9750    4.2410 C.3        1       TAS1   0.0000
     61 C59              8.6920   15.7730    6.6450 C.3        1       TAS1   0.0000
     62 C60             11.0960   14.5710   10.2510 C.3        1       TAS1   0.0000
     63 C61             14.7030   14.5710    6.6450 C.3        1       TAS1   0.0000
     64 C62             11.0960   18.1770   13.8580 C.3        1       TAS1   0.0000
     65 C63              9.8940   13.3690   10.2510 C.3        1       TAS1   0.0000
     66 C64             11.0960   16.9750    3.0390 C.3        1       TAS1   0.0000
     67 C65             13.5000   18.1770   11.4530 C.3        1       TAS1   0.0000
     68 C66              9.8940   13.3690   12.6560 C.3        1       TAS1   0.0000
     69 C67              9.8940   15.7730    7.8470 C.3        1       TAS1   0.0000
     70 C68             12.2980   14.5710   13.8580 C.3        1       TAS1   0.0000
     71 C69              9.8940   16.9750    9.0490 C.3        1       TAS1   0.0000
     72 C70             13.5000   14.5710    7.8470 C.3        1       TAS1   0.0000
     73 C71             13.5000   14.5710   10.2510 C.3        1       TAS1   0.0000
     74 C72              7.4900   14.5710   11.4530 C.3        1       TAS1   0.0000
     75 C73             12.2980   18.1770    3.0390 C.3        1       TAS1   0.0000
     76 C74             11.0960   15.7730    4.2410 C.3        1       TAS1   0.0000
     77 C75              9.8940   14.5710    6.6450 C.3        1       TAS1   0.0000
     78 C76             11.0960   15.7730   11.4530 C.3        1       TAS1   0.0000
     79 C77              8.6920   14.5710    7.8470 C.3        1       TAS1   0.0000
     80 C78              9.8940   16.9750   13.8580 C.3        1       TAS1   0.0000
     81 C79              9.8940   13.3690    5.4430 C.3        1       TAS1   0.0000
     82 N1               7.2180   14.8070   10.0290 N.3        1       TAS1   0.5268
     83 N2               7.2660   15.7150    7.2290 N.3        1       TAS1   0.5268
     84 N3              12.9350   16.3110    2.3730 N.3        1       TAS1   0.6285
