# Supplementary material for: Improving Docking Performance Using Negative Image-Based Rescoring
Source: Front Pharmacol. 2018 Mar 26;9:260. doi: 10.3389/fphar.2018.00260 (PMC5879118; doi:10.3389/fphar.2018.00260)
Supplement: Supplementary file 1 [file DataSheet1.zip › taskut_supplement/1sr7_2Aligdist.mol2]

# Bodil 
#
@<TRIPOS>MOLECULE
1sr7_2Aligdist
106
SMALL
USER_CHARGES

@<TRIPOS>ATOM
      1 N1          7.0190   14.6480   10.6564 N.3       1 TAS1        0.527
      2 O1         13.5714   18.6508    2.2334 O.3       1 TAS1       -0.408
      3 C1         11.6000   13.5276    9.8388 C.3       1 TAS1        0.000
      4 C2         11.1881   13.8602   12.1848 C.3       1 TAS1        0.000
      5 C3         12.6961   16.9899    3.3793 C.3       1 TAS1        0.000
      6 C4         12.2844   17.3224    5.7243 C.3       1 TAS1        0.000
      7 C5          8.7616   13.3409   10.6002 C.3       1 TAS1        0.000
      8 C6          8.3499   13.6733   12.9453 C.3       1 TAS1        0.000
      9 C7         12.8013   14.0303    8.7462 C.3       1 TAS1        0.000
     10 C8         12.3894   14.3629   11.0922 C.3       1 TAS1        0.000
     11 C9         11.9777   14.6953   13.4373 C.3       1 TAS1        0.000
     12 C10        10.7864   13.1785    4.8166 C.3       1 TAS1        0.000
     13 C11        10.3747   13.5110    7.1616 C.3       1 TAS1        0.000
     14 C12        14.4151   14.2011    5.3087 C.3       1 TAS1        0.000
     15 C13        14.0034   14.5335    7.6537 C.3       1 TAS1        0.000
     16 C14        13.5918   14.8660    9.9988 C.3       1 TAS1        0.000
     17 C15        13.1799   15.1986   12.3448 C.3       1 TAS1        0.000
     18 C16        11.5761   14.0137    6.0690 C.3       1 TAS1        0.000
     19 C17        11.1644   14.3461    8.4141 C.3       1 TAS1        0.000
     20 C18        10.7525   14.6787   10.7601 C.3       1 TAS1        0.000
     21 C19        10.3408   15.0111   13.1051 C.3       1 TAS1        0.000
     22 C20        13.0401   19.6577   12.9203 C.3       1 TAS1        0.000
     23 C21        12.7774   14.5163    4.9765 C.3       1 TAS1        0.000
     24 C22        12.3657   14.8488    7.3215 C.3       1 TAS1        0.000
     25 C23        11.9540   15.1812    9.6665 C.3       1 TAS1        0.000
     26 C24        11.5421   15.5138   12.0126 C.3       1 TAS1        0.000
     27 C25        14.2414   20.1604   11.8277 C.3       1 TAS1        0.000
     28 C26        13.9795   15.0196    3.8839 C.3       1 TAS1        0.000
     29 C27        13.5678   15.3520    6.2290 C.3       1 TAS1        0.000
     30 C28        11.8727   17.6548    8.0694 C.3       1 TAS1        0.000
     31 C29        13.1561   15.6845    8.5740 C.3       1 TAS1        0.000
     32 C30        12.7443   16.0171   10.9200 C.3       1 TAS1        0.000
     33 C31         8.6796   15.8137    9.0020 C.3       1 TAS1        0.000
     34 C32        12.3326   16.3495   13.2651 C.3       1 TAS1        0.000
     35 C33        13.2130   13.6978    6.4012 C.3       1 TAS1        0.000
     36 C34        14.7692   15.8547    5.1364 C.3       1 TAS1        0.000
     37 C35         8.2677   16.1463   11.3480 C.3       1 TAS1        0.000
     38 C36        13.5339   16.8522   12.1725 C.3       1 TAS1        0.000
     39 C37        12.3088   16.8355    9.4943 C.3       1 TAS1        0.000
     40 C38         9.8570   16.8025    4.1397 C.3       1 TAS1        0.000
     41 C39         9.6090   12.1897    9.6790 C.3       1 TAS1        0.000
     42 C40        11.8970   17.1680   11.8403 C.3       1 TAS1        0.000
     43 C41         5.4295   15.9594   12.1085 C.3       1 TAS1        0.000
     44 C42        10.8104   12.6924    8.5864 C.3       1 TAS1        0.000
     45 C43        11.4853   17.5005   14.1854 C.3       1 TAS1        0.000
     46 C44        10.3985   13.0250   10.9324 C.3       1 TAS1        0.000
     47 C45         9.9868   13.3575   13.2774 C.3       1 TAS1        0.000
     48 C46         6.2191   16.7946   13.3609 C.3       1 TAS1        0.000
     49 C47        12.0117   13.1951    7.4938 C.3       1 TAS1        0.000
     50 C48        13.2369   13.2118   10.1710 C.3       1 TAS1        0.000
     51 C49        13.8879   18.5059   12.0002 C.3       1 TAS1        0.000
     52 C50        13.4762   18.8383   14.3452 C.3       1 TAS1        0.000
     53 C51         7.4204   17.2973   12.2683 C.3       1 TAS1        0.000
     54 C52        14.3335   16.6733    3.7117 C.3       1 TAS1        0.000
     55 C53        14.6776   19.3410   13.2527 C.3       1 TAS1        0.000
     56 C54        12.8251   13.5443   12.5170 C.3       1 TAS1        0.000
     57 C55         9.9631   13.8434    9.5067 C.3       1 TAS1        0.000
     58 C56         9.4691   16.6490   10.2555 C.3       1 TAS1        0.000
     59 C57        11.0583   17.3052    3.0471 C.3       1 TAS1        0.000
     60 C58        10.6466   17.6376    5.3921 C.3       1 TAS1        0.000
     61 C59         9.5512   14.1760   11.8527 C.3       1 TAS1        0.000
     62 C60        11.8488   18.1409    4.2996 C.3       1 TAS1        0.000
     63 C61        12.2505   18.8225   11.6678 C.3       1 TAS1        0.000
     64 C62         9.1495   13.4943    4.4844 C.3       1 TAS1        0.000
     65 C63         8.3261   14.1592    9.1745 C.3       1 TAS1        0.000
     66 C64         7.5026   14.8243   13.8656 C.3       1 TAS1        0.000
     67 C65        11.8388   19.1550   14.0129 C.3       1 TAS1        0.000
     68 C66         9.9391   14.3295    5.7369 C.3       1 TAS1        0.000
     69 C67        12.6866   18.0032   13.0928 C.3       1 TAS1        0.000
     70 C68         9.5274   14.6619    8.0819 C.3       1 TAS1        0.000
     71 C69         9.1156   14.9945   10.4279 C.3       1 TAS1        0.000
     72 C70        12.6045   20.4762   11.4956 C.3       1 TAS1        0.000
     73 C71         8.7039   15.3270   12.7730 C.3       1 TAS1        0.000
     74 C72        11.1405   14.8322    4.6443 C.3       1 TAS1        0.000
     75 C73        10.7288   15.1646    6.9894 C.3       1 TAS1        0.000
     76 C74        10.3171   15.4971    9.3344 C.3       1 TAS1        0.000
     77 C75         9.9052   15.8297   11.6804 C.3       1 TAS1        0.000
     78 C76        12.3418   15.3349    3.5517 C.3       1 TAS1        0.000
     79 C77        11.9301   15.6673    5.8968 C.3       1 TAS1        0.000
     80 C78        11.5184   15.9998    8.2418 C.3       1 TAS1        0.000
     81 C79        11.1065   16.3323   10.5878 C.3       1 TAS1        0.000
     82 C80        10.6948   16.6648   12.9329 C.3       1 TAS1        0.000
     83 C81        12.0354   12.7092   11.2645 C.3       1 TAS1        0.000
     84 C82         9.0913   15.4813    6.6570 C.3       1 TAS1        0.000
     85 C83        13.1322   16.1706    4.8042 C.3       1 TAS1        0.000
     86 C84        12.7205   16.5030    7.1493 C.3       1 TAS1        0.000
     87 C85         7.8561   16.4788   13.6931 C.3       1 TAS1        0.000
     88 C86        15.2048   15.0362    6.5611 C.3       1 TAS1        0.000
     89 C87        10.7043   15.6515    3.2194 C.3       1 TAS1        0.000
     90 C88        10.2926   15.9840    5.5644 C.3       1 TAS1        0.000
     91 C89         9.8809   16.3164    7.9094 C.3       1 TAS1        0.000
     92 C90        13.9219   17.0057    6.0567 C.3       1 TAS1        0.000
     93 C91        13.5102   17.3382    8.4017 C.3       1 TAS1        0.000
     94 C92        11.4608   17.9874   10.4154 C.3       1 TAS1        0.000
     95 C93        13.0983   17.6707   10.7477 C.3       1 TAS1        0.000
     96 C94        13.4518   19.3252   10.5753 C.3       1 TAS1        0.000
     97 C95        14.8508   13.3826    6.7334 C.3       1 TAS1        0.000
     98 C96        14.4391   13.7150    9.0785 C.3       1 TAS1        0.000
     99 C97        11.4939   16.4867    4.4718 C.3       1 TAS1        0.000
    100 C98        11.0822   16.8191    6.8169 C.3       1 TAS1        0.000
    101 C99         7.0664   15.6436   12.4406 C.3       1 TAS1        0.000
    102 C100       10.6706   17.1516    9.1619 C.3       1 TAS1        0.000
    103 C101       10.2587   17.4841   11.5079 C.3       1 TAS1        0.000
    104 N2         12.0972   11.8578   13.7406 N.3       1 TAS1        0.558
    105 N3         14.1979   11.6609    5.1509 N.3       1 TAS1        0.566
    106 N4         14.8262   19.4813   14.8140 N.3       1 TAS1        0.507

@<TRIPOS>SUBSTRUCTURE
      1 TAS1          1 GROUP   0 _ **** 0
