# Supplementary material for: Improving Docking Performance Using Negative Image-Based Rescoring
Source: Front Pharmacol. 2018 Mar 26;9:260. doi: 10.3389/fphar.2018.00260 (PMC5879118; doi:10.3389/fphar.2018.00260)
Supplement: Supplementary file 1 [file DataSheet1.zip › taskut_supplement/1sr7_6Arad.mol2]

@<TRIPOS>MOLECULE 
1sr7_6Arad
 118 
 SMALL 
 USER_CHARGES 
 
@<TRIPOS>ATOM 
      1 O1               5.8620   15.0920   12.1720 O.3        1       TAS1  -0.3551
      2 C1              12.5320   17.2090    9.2830 C.3        1       TAS1   0.0000
      3 C2               7.7230   16.0070   12.8890 C.3        1       TAS1   0.0000
      4 C3               7.7230   16.0070   10.4850 C.3        1       TAS1   0.0000
      5 C4              10.1280   14.8050    6.8780 C.3        1       TAS1   0.0000
      6 C5               7.7230   14.8050   11.6870 C.3        1       TAS1   0.0000
      7 C6              13.7340   13.6020    9.2830 C.3        1       TAS1   0.0000
      8 C7              12.5320   17.2090    4.4740 C.3        1       TAS1   0.0000
      9 C8              13.7340   14.8050    8.0810 C.3        1       TAS1   0.0000
     10 C9               7.7230   13.6020   12.8890 C.3        1       TAS1   0.0000
     11 C10              7.7230   13.6020   10.4850 C.3        1       TAS1   0.0000
     12 C11              7.7230   13.6020    8.0810 C.3        1       TAS1   0.0000
     13 C12             10.1280   14.8050   11.6870 C.3        1       TAS1   0.0000
     14 C13              8.9250   16.0070   11.6870 C.3        1       TAS1   0.0000
     15 C14              7.7230   12.4000    9.2830 C.3        1       TAS1   0.0000
     16 C15             10.1280   13.6020   12.8890 C.3        1       TAS1   0.0000
     17 C16             10.1280   16.0070    8.0810 C.3        1       TAS1   0.0000
     18 C17             12.5320   16.0070   10.4850 C.3        1       TAS1   0.0000
     19 C18             13.7340   19.6130   10.4850 C.3        1       TAS1   0.0000
     20 C19             13.7340   17.2090    8.0810 C.3        1       TAS1   0.0000
     21 C20             11.3300   14.8050    8.0810 C.3        1       TAS1   0.0000
     22 C21             13.7340   20.8150   11.6870 C.3        1       TAS1   0.0000
     23 C22             12.5320   18.4110   12.8890 C.3        1       TAS1   0.0000
     24 C23             11.3300   14.8050    5.6760 C.3        1       TAS1   0.0000
     25 C24             10.1280   17.2090   14.0910 C.3        1       TAS1   0.0000
     26 C25             12.5320   16.0070    8.0810 C.3        1       TAS1   0.0000
     27 C26             12.5320   19.6130   11.6870 C.3        1       TAS1   0.0000
     28 C27             10.1280   16.0070    5.6760 C.3        1       TAS1   0.0000
     29 C28              8.9250   16.0070   14.0910 C.3        1       TAS1   0.0000
     30 C29             12.5320   14.8050   11.6870 C.3        1       TAS1   0.0000
     31 C30             10.1280   13.6020   10.4850 C.3        1       TAS1   0.0000
     32 C31              8.9250   16.0070    9.2830 C.3        1       TAS1   0.0000
     33 C32             11.3300   16.0070    6.8780 C.3        1       TAS1   0.0000
     34 C33              8.9250   13.6020   11.6870 C.3        1       TAS1   0.0000
     35 C34             12.5320   14.8050    9.2830 C.3        1       TAS1   0.0000
     36 C35             11.3300   19.6130   12.8890 C.3        1       TAS1   0.0000
     37 C36             10.1280   17.2090    6.8780 C.3        1       TAS1   0.0000
     38 C37              8.9250   17.2090   10.4850 C.3        1       TAS1   0.0000
     39 C38             10.1280   18.4110    5.6760 C.3        1       TAS1   0.0000
     40 C39             11.3300   18.4110   14.0910 C.3        1       TAS1   0.0000
     41 C40             11.3300   13.6020    9.2830 C.3        1       TAS1   0.0000
     42 C41             11.3300   18.4110   11.6870 C.3        1       TAS1   0.0000
     43 C42             10.1280   17.2090   11.6870 C.3        1       TAS1   0.0000
     44 C43             10.1280   17.2090    9.2830 C.3        1       TAS1   0.0000
     45 C44              8.9250   16.0070    6.8780 C.3        1       TAS1   0.0000
     46 C45             10.1280   17.2090    4.4740 C.3        1       TAS1   0.0000
     47 C46             13.7340   19.6130   12.8890 C.3        1       TAS1   0.0000
     48 C47             12.5320   14.8050    4.4740 C.3        1       TAS1   0.0000
     49 C48             11.3300   17.2090   12.8890 C.3        1       TAS1   0.0000
     50 C49             12.5320   18.4110   10.4850 C.3        1       TAS1   0.0000
     51 C50              8.9250   14.8050   10.4850 C.3        1       TAS1   0.0000
     52 C51              8.9250   14.8050    8.0810 C.3        1       TAS1   0.0000
     53 C52              8.9250   14.8050    5.6760 C.3        1       TAS1   0.0000
     54 C53             10.1280   13.6020    8.0810 C.3        1       TAS1   0.0000
     55 C54             11.3300   16.0070   14.0910 C.3        1       TAS1   0.0000
     56 C55             12.5320   16.0070    5.6760 C.3        1       TAS1   0.0000
     57 C56             11.3300   16.0070   11.6870 C.3        1       TAS1   0.0000
     58 C57             10.1280   14.8050    9.2830 C.3        1       TAS1   0.0000
     59 C58             10.1280   16.0070   12.8890 C.3        1       TAS1   0.0000
     60 C59             12.5320   17.2090    6.8780 C.3        1       TAS1   0.0000
     61 C60             10.1280   14.8050    4.4740 C.3        1       TAS1   0.0000
     62 C61              8.9250   13.6020    4.4740 C.3        1       TAS1   0.0000
     63 C62             14.9360   18.4110   12.8890 C.3        1       TAS1   0.0000
     64 C63             14.9360   16.0070   12.8890 C.3        1       TAS1   0.0000
     65 C64             11.3300   14.8050   12.8890 C.3        1       TAS1   0.0000
     66 C65             11.3300   14.8050   10.4850 C.3        1       TAS1   0.0000
     67 C66              8.9250   14.8050   12.8890 C.3        1       TAS1   0.0000
     68 C67             10.1280   13.6020    5.6760 C.3        1       TAS1   0.0000
     69 C68              8.9250   12.4000    8.0810 C.3        1       TAS1   0.0000
     70 C69             11.3300   16.0070    4.4740 C.3        1       TAS1   0.0000
     71 C70             12.5320   14.8050   14.0910 C.3        1       TAS1   0.0000
     72 C71             13.7340   16.0070   11.6870 C.3        1       TAS1   0.0000
     73 C72              8.9250   13.6020    9.2830 C.3        1       TAS1   0.0000
     74 C73             13.7340   14.8050   12.8890 C.3        1       TAS1   0.0000
     75 C74             11.3300   13.6020   11.6870 C.3        1       TAS1   0.0000
     76 C75             13.7340   16.0070    6.8780 C.3        1       TAS1   0.0000
     77 C76             11.3300   17.2090    8.0810 C.3        1       TAS1   0.0000
     78 C77             11.3300   13.6020    6.8780 C.3        1       TAS1   0.0000
     79 C78             13.7340   17.2090    5.6760 C.3        1       TAS1   0.0000
     80 C79             11.3300   13.6020    4.4740 C.3        1       TAS1   0.0000
     81 C80             12.5320   17.2090   11.6870 C.3        1       TAS1   0.0000
     82 C81             12.5320   13.6020   12.8890 C.3        1       TAS1   0.0000
     83 C82             12.5320   13.6020   10.4850 C.3        1       TAS1   0.0000
     84 C83             12.5320   13.6020    8.0810 C.3        1       TAS1   0.0000
     85 C84             11.3300   12.4000   12.8890 C.3        1       TAS1   0.0000
     86 C85             14.9360   16.0070    5.6760 C.3        1       TAS1   0.0000
     87 C86             11.3300   17.2090    5.6760 C.3        1       TAS1   0.0000
     88 C87             13.7340   14.8050    5.6760 C.3        1       TAS1   0.0000
     89 C88             11.3300   12.4000    5.6760 C.3        1       TAS1   0.0000
     90 C89             13.7340   17.2090   12.8890 C.3        1       TAS1   0.0000
     91 C90             12.5320   14.8050    6.8780 C.3        1       TAS1   0.0000
     92 C91             12.5320   12.4000   11.6870 C.3        1       TAS1   0.0000
     93 C92             13.7340   13.6020   11.6870 C.3        1       TAS1   0.0000
     94 C93             12.5320   13.6020    5.6760 C.3        1       TAS1   0.0000
     95 C94             14.9360   14.8050    6.8780 C.3        1       TAS1   0.0000
     96 C95             13.7340   13.6020    6.8780 C.3        1       TAS1   0.0000
     97 C96              7.7230   17.2090   11.6870 C.3        1       TAS1   0.0000
     98 C97             13.7340   14.8050   10.4850 C.3        1       TAS1   0.0000
     99 C98             12.5320   16.0070   12.8890 C.3        1       TAS1   0.0000
    100 C99             14.9360   13.6020    8.0810 C.3        1       TAS1   0.0000
    101 C100            13.7340   18.4110   11.6870 C.3        1       TAS1   0.0000
    102 C101            11.3300   18.4110    4.4740 C.3        1       TAS1   0.0000
    103 C102            14.9360   12.4000    6.8780 C.3        1       TAS1   0.0000
    104 C103            11.3300   17.2090   10.4850 C.3        1       TAS1   0.0000
    105 C104            13.7340   16.0070    4.4740 C.3        1       TAS1   0.0000
    106 C105             8.9250   13.6020   14.0910 C.3        1       TAS1   0.0000
    107 C106            10.1280   12.4000    9.2830 C.3        1       TAS1   0.0000
    108 C107            10.1280   16.0070   10.4850 C.3        1       TAS1   0.0000
    109 C108             8.9250   13.6020    6.8780 C.3        1       TAS1   0.0000
    110 C109            13.7340   13.6020   14.0910 C.3        1       TAS1   0.0000
    111 C110             7.7230   17.2090    9.2830 C.3        1       TAS1   0.0000
    112 C111            11.3300   16.0070    9.2830 C.3        1       TAS1   0.0000
    113 N1               6.9340   18.3210    9.5850 N.3        1       TAS1   0.5578
    114 N2               9.0420   18.6850    4.5480 N.3        1       TAS1   0.5578
    115 N3              12.2990   11.9040   13.8110 N.3        1       TAS1   0.5578
    116 N4              14.4710   11.5120    5.6080 N.3        1       TAS1   0.5664
    117 N5               7.2180   14.8070   10.0290 N.3        1       TAS1   0.5268
    118 N6               7.2660   15.7150    7.2290 N.3        1       TAS1   0.5268
