# Supplementary material for: Improving Docking Performance Using Negative Image-Based Rescoring
Source: Front Pharmacol. 2018 Mar 26;9:260. doi: 10.3389/fphar.2018.00260 (PMC5879118; doi:10.3389/fphar.2018.00260)
Supplement: Supplementary file 1 [file DataSheet1.zip › taskut_supplement/1sr7_7Arad.mol2]

# Bodil 
#
@<TRIPOS>MOLECULE
1sr7_7Arad
118
SMALL
USER_CHARGES

@<TRIPOS>ATOM
      1 O1         13.5714   18.6508    2.2334 O.3       1 TAS1       -0.408
      2 C1         13.8879   18.5059   12.0002 C.3       1 TAS1        0.000
      3 C2         13.4762   18.8383   14.3452 C.3       1 TAS1        0.000
      4 C3         13.8058   20.9789   10.4030 C.3       1 TAS1        0.000
      5 C4          7.8321   16.9648    9.9233 C.3       1 TAS1        0.000
      6 C5          7.4204   17.2973   12.2683 C.3       1 TAS1        0.000
      7 C6          9.8570   16.8025    4.1397 C.3       1 TAS1        0.000
      8 C7          8.6218   17.8000   11.1758 C.3       1 TAS1        0.000
      9 C8         11.0583   17.3052    3.0471 C.3       1 TAS1        0.000
     10 C9         10.6466   17.6376    5.3921 C.3       1 TAS1        0.000
     11 C10        12.6961   16.9899    3.3793 C.3       1 TAS1        0.000
     12 C11        11.8488   18.1409    4.2996 C.3       1 TAS1        0.000
     13 C12         9.1495   13.4943    4.4844 C.3       1 TAS1        0.000
     14 C13         8.3261   14.1592    9.1745 C.3       1 TAS1        0.000
     15 C14         7.9143   14.4918   11.5205 C.3       1 TAS1        0.000
     16 C15         7.5026   14.8243   13.8656 C.3       1 TAS1        0.000
     17 C16         9.0913   15.4813    6.6570 C.3       1 TAS1        0.000
     18 C17         9.9391   14.3295    5.7369 C.3       1 TAS1        0.000
     19 C18         9.5274   14.6619    8.0819 C.3       1 TAS1        0.000
     20 C19         9.1156   14.9945   10.4279 C.3       1 TAS1        0.000
     21 C20        11.8727   17.6548    8.0694 C.3       1 TAS1        0.000
     22 C21         8.7039   15.3270   12.7730 C.3       1 TAS1        0.000
     23 C22        13.1322   16.1706    4.8042 C.3       1 TAS1        0.000
     24 C23        11.1405   14.8322    4.6443 C.3       1 TAS1        0.000
     25 C24        10.7288   15.1646    6.9894 C.3       1 TAS1        0.000
     26 C25        10.3171   15.4971    9.3344 C.3       1 TAS1        0.000
     27 C26        11.4608   17.9874   10.4154 C.3       1 TAS1        0.000
     28 C27         9.9052   15.8297   11.6804 C.3       1 TAS1        0.000
     29 C28         8.2677   16.1463   11.3480 C.3       1 TAS1        0.000
     30 C29        12.3418   15.3349    3.5517 C.3       1 TAS1        0.000
     31 C30        15.1708   16.5364   12.5046 C.3       1 TAS1        0.000
     32 C31        11.9301   15.6673    5.8968 C.3       1 TAS1        0.000
     33 C32        11.5184   15.9998    8.2418 C.3       1 TAS1        0.000
     34 C33        11.1065   16.3323   10.5878 C.3       1 TAS1        0.000
     35 C34        10.6948   16.6648   12.9329 C.3       1 TAS1        0.000
     36 C35        12.3088   16.8355    9.4943 C.3       1 TAS1        0.000
     37 C36        12.0354   12.7092   11.2645 C.3       1 TAS1        0.000
     38 C37        14.3335   16.6733    3.7117 C.3       1 TAS1        0.000
     39 C38         8.6796   15.8137    9.0020 C.3       1 TAS1        0.000
     40 C39        12.7205   16.5030    7.1493 C.3       1 TAS1        0.000
     41 C40        14.6776   19.3410   13.2527 C.3       1 TAS1        0.000
     42 C41         7.8561   16.4788   13.6931 C.3       1 TAS1        0.000
     43 C42        11.8970   17.1680   11.8403 C.3       1 TAS1        0.000
     44 C43        10.7043   15.6515    3.2194 C.3       1 TAS1        0.000
     45 C44        10.2926   15.9840    5.5644 C.3       1 TAS1        0.000
     46 C45         9.8809   16.3164    7.9094 C.3       1 TAS1        0.000
     47 C46        13.9219   17.0057    6.0567 C.3       1 TAS1        0.000
     48 C47        13.5102   17.3382    8.4017 C.3       1 TAS1        0.000
     49 C48        13.0983   17.6707   10.7477 C.3       1 TAS1        0.000
     50 C49        11.4853   17.5005   14.1854 C.3       1 TAS1        0.000
     51 C50        12.6866   18.0032   13.0928 C.3       1 TAS1        0.000
     52 C51        14.4391   13.7150    9.0785 C.3       1 TAS1        0.000
     53 C52        11.4939   16.4867    4.4718 C.3       1 TAS1        0.000
     54 C53        11.0822   16.8191    6.8169 C.3       1 TAS1        0.000
     55 C54        10.6706   17.1516    9.1619 C.3       1 TAS1        0.000
     56 C55        10.2587   17.4841   11.5079 C.3       1 TAS1        0.000
     57 C56        13.2369   13.2118   10.1710 C.3       1 TAS1        0.000
     58 C57        11.6000   13.5276    9.8388 C.3       1 TAS1        0.000
     59 C58        11.1881   13.8602   12.1848 C.3       1 TAS1        0.000
     60 C59        15.6404   14.2177    7.9859 C.3       1 TAS1        0.000
     61 C60        12.2844   17.3224    5.7243 C.3       1 TAS1        0.000
     62 C61         8.7616   13.3409   10.6002 C.3       1 TAS1        0.000
     63 C62        12.8251   13.5443   12.5170 C.3       1 TAS1        0.000
     64 C63        13.2130   13.6978    6.4012 C.3       1 TAS1        0.000
     65 C64        12.8013   14.0303    8.7462 C.3       1 TAS1        0.000
     66 C65        12.3894   14.3629   11.0922 C.3       1 TAS1        0.000
     67 C66        11.9777   14.6953   13.4373 C.3       1 TAS1        0.000
     68 C67        14.4151   14.2011    5.3087 C.3       1 TAS1        0.000
     69 C68        10.7864   13.1785    4.8166 C.3       1 TAS1        0.000
     70 C69        10.3747   13.5110    7.1616 C.3       1 TAS1        0.000
     71 C70         9.4691   16.6490   10.2555 C.3       1 TAS1        0.000
     72 C71         9.9631   13.8434    9.5067 C.3       1 TAS1        0.000
     73 C72        14.0034   14.5335    7.6537 C.3       1 TAS1        0.000
     74 C73        13.5918   14.8660    9.9988 C.3       1 TAS1        0.000
     75 C74        13.1799   15.1986   12.3448 C.3       1 TAS1        0.000
     76 C75         9.5512   14.1760   11.8527 C.3       1 TAS1        0.000
     77 C76        11.5761   14.0137    6.0690 C.3       1 TAS1        0.000
     78 C77        11.1644   14.3461    8.4141 C.3       1 TAS1        0.000
     79 C78        10.7525   14.6787   10.7601 C.3       1 TAS1        0.000
     80 C79        10.3408   15.0111   13.1051 C.3       1 TAS1        0.000
     81 C80        14.3812   15.7012   11.2522 C.3       1 TAS1        0.000
     82 C81        12.2505   18.8225   11.6678 C.3       1 TAS1        0.000
     83 C82        12.7774   14.5163    4.9765 C.3       1 TAS1        0.000
     84 C83        12.3657   14.8488    7.3215 C.3       1 TAS1        0.000
     85 C84        11.9540   15.1812    9.6665 C.3       1 TAS1        0.000
     86 C85        11.5421   15.5138   12.0126 C.3       1 TAS1        0.000
     87 C86        11.8388   19.1550   14.0129 C.3       1 TAS1        0.000
     88 C87        14.2414   20.1604   11.8277 C.3       1 TAS1        0.000
     89 C88        14.8508   13.3826    6.7334 C.3       1 TAS1        0.000
     90 C89        13.9795   15.0196    3.8839 C.3       1 TAS1        0.000
     91 C90        13.5678   15.3520    6.2290 C.3       1 TAS1        0.000
     92 C91        12.6045   20.4762   11.4956 C.3       1 TAS1        0.000
     93 C92        13.1561   15.6845    8.5740 C.3       1 TAS1        0.000
     94 C93        12.7443   16.0171   10.9200 C.3       1 TAS1        0.000
     95 C94        12.3326   16.3495   13.2651 C.3       1 TAS1        0.000
     96 C95        14.7692   15.8547    5.1364 C.3       1 TAS1        0.000
     97 C96        14.3575   16.1872    7.4814 C.3       1 TAS1        0.000
     98 C97        13.5339   16.8522   12.1725 C.3       1 TAS1        0.000
     99 C98        14.0272   14.0476   11.4245 C.3       1 TAS1        0.000
    100 C99        12.6623   18.4899    9.3218 C.3       1 TAS1        0.000
    101 C100        9.6090   12.1897    9.6790 C.3       1 TAS1        0.000
    102 C101       15.2048   15.0362    6.5611 C.3       1 TAS1        0.000
    103 C102        6.2191   16.7946   13.3609 C.3       1 TAS1        0.000
    104 C103        5.4295   15.9594   12.1085 C.3       1 TAS1        0.000
    105 C104       11.2220   12.3600    6.2413 C.3       1 TAS1        0.000
    106 C105       10.8104   12.6924    8.5864 C.3       1 TAS1        0.000
    107 C106       13.4518   19.3252   10.5753 C.3       1 TAS1        0.000
    108 C107       10.3985   13.0250   10.9324 C.3       1 TAS1        0.000
    109 C108        8.3499   13.6733   12.9453 C.3       1 TAS1        0.000
    110 C109        9.9868   13.3575   13.2774 C.3       1 TAS1        0.000
    111 C110        7.0664   15.6436   12.4406 C.3       1 TAS1        0.000
    112 C111       12.4234   12.8627    5.1487 C.3       1 TAS1        0.000
    113 C112       12.0117   13.1951    7.4938 C.3       1 TAS1        0.000
    114 C113       13.0401   19.6577   12.9203 C.3       1 TAS1        0.000
    115 N1         14.8262   19.4813   14.8140 N.3       1 TAS1        0.507
    116 N2         12.0972   11.8578   13.7406 N.3       1 TAS1        0.558
    117 N3         14.1979   11.6609    5.1509 N.3       1 TAS1        0.566
    118 N4          6.8801   14.8311   10.3283 N.3       1 TAS1        0.527

@<TRIPOS>SUBSTRUCTURE
      1 TAS1          1 GROUP   0 _ **** 0
