# Supplementary material for: Improving Docking Performance Using Negative Image-Based Rescoring
Source: Front Pharmacol. 2018 Mar 26;9:260. doi: 10.3389/fphar.2018.00260 (PMC5879118; doi:10.3389/fphar.2018.00260)
Supplement: Supplementary file 1 [file DataSheet1.zip › taskut_supplement/1udt_3Aligdist.mol2]

# Bodil 
#
@<TRIPOS>MOLECULE
1udt_3Aligdist
150
SMALL
USER_CHARGES

@<TRIPOS>ATOM
      1 N1        -24.3737   25.1488   57.6039 N.3       1 TAS1        0.566
      2 O1        -21.3368   33.4453   59.6095 O.3       1 TAS1       -0.408
      3 C1        -28.0646   25.5423   59.5649 C.3       1 TAS1        0.000
      4 C2        -20.1499   32.5877   60.2304 C.3       1 TAS1        0.000
      5 C3        -22.4740   35.2765   61.5783 C.3       1 TAS1        0.000
      6 C4        -20.8171   31.1179   62.0119 C.3       1 TAS1        0.000
      7 C5        -21.4845   29.6475   63.7941 C.3       1 TAS1        0.000
      8 C6        -19.5700   35.3411   61.0972 C.3       1 TAS1        0.000
      9 C7        -22.1517   28.1777   65.5756 C.3       1 TAS1        0.000
     10 C8        -27.0530   22.7904   59.2954 C.3       1 TAS1        0.000
     11 C9        -20.2593   30.9942   65.3640 C.3       1 TAS1        0.000
     12 C10       -25.0944   21.4462   58.9199 C.3       1 TAS1        0.000
     13 C11       -19.2037   33.9960   60.1245 C.3       1 TAS1        0.000
     14 C12       -20.2372   33.8713   62.8787 C.3       1 TAS1        0.000
     15 C13       -19.8709   32.5262   61.9061 C.3       1 TAS1        0.000
     16 C14       -23.2239   21.3862   61.1929 C.3       1 TAS1        0.000
     17 C15       -21.2055   29.5860   65.4698 C.3       1 TAS1        0.000
     18 C16       -24.7548   30.9281   65.2479 C.3       1 TAS1        0.000
     19 C17       -23.8086   32.3363   65.1421 C.3       1 TAS1        0.000
     20 C18       -22.9230   24.2012   60.3840 C.3       1 TAS1        0.000
     21 C19       -15.8672   28.5547   58.5069 C.3       1 TAS1        0.000
     22 C20       -22.2777   22.7944   61.0871 C.3       1 TAS1        0.000
     23 C21       -25.9151   25.4207   63.5136 C.3       1 TAS1        0.000
     24 C22       -24.4758   30.8665   66.9236 C.3       1 TAS1        0.000
     25 C23       -20.9265   29.5244   67.1455 C.3       1 TAS1        0.000
     26 C24       -21.5937   28.0546   68.9270 C.3       1 TAS1        0.000
     27 C25       -23.5902   22.7314   62.1655 C.3       1 TAS1        0.000
     28 C26       -24.8154   21.3847   60.5956 C.3       1 TAS1        0.000
     29 C27       -25.7397   22.8530   58.2168 C.3       1 TAS1        0.000
     30 C28       -23.6564   26.8920   62.3294 C.3       1 TAS1        0.000
     31 C29       -24.9689   26.8290   63.4078 C.3       1 TAS1        0.000
     32 C30       -22.8622   33.7452   65.0355 C.3       1 TAS1        0.000
     33 C31       -17.1797   28.4917   59.5853 C.3       1 TAS1        0.000
     34 C32       -19.9803   30.9326   67.0397 C.3       1 TAS1        0.000
     35 C33       -24.1968   30.8050   68.5993 C.3       1 TAS1        0.000
     36 C34       -19.7179   27.0813   59.0932 C.3       1 TAS1        0.000
     37 C35       -24.0222   28.2378   63.3027 C.3       1 TAS1        0.000
     38 C36       -17.8469   27.0219   61.3669 C.3       1 TAS1        0.000
     39 C37       -17.7601   25.7377   58.7179 C.3       1 TAS1        0.000
     40 C39       -19.5038   31.1805   60.9333 C.3       1 TAS1        0.000
     41 C40       -19.4384   27.0203   60.7696 C.3       1 TAS1        0.000
     42 C41       -23.5029   21.4478   59.5172 C.3       1 TAS1        0.000
     43 C42       -23.0760   29.6460   63.1968 C.3       1 TAS1        0.000
     44 C43       -23.7432   28.1762   64.9784 C.3       1 TAS1        0.000
     45 C44       -21.4624   32.5247   61.3088 C.3       1 TAS1        0.000
     46 C45       -23.5683   25.6079   59.6809 C.3       1 TAS1        0.000
     47 C46       -18.4275   24.2673   60.5001 C.3       1 TAS1        0.000
     48 C47       -24.2355   24.1381   61.4624 C.3       1 TAS1        0.000
     49 C48       -22.1296   31.0549   63.0903 C.3       1 TAS1        0.000
     50 C49       -27.7856   25.4808   61.2406 C.3       1 TAS1        0.000
     51 C50       -22.7970   29.5844   64.8725 C.3       1 TAS1        0.000
     52 C51       -23.4642   28.1146   66.6541 C.3       1 TAS1        0.000
     53 C52       -22.1950   35.2150   63.2540 C.3       1 TAS1        0.000
     54 C53       -27.6983   24.1972   58.5923 C.3       1 TAS1        0.000
     55 C54       -22.0636   26.8936   62.9272 C.3       1 TAS1        0.000
     56 C55       -22.6219   27.0167   59.5744 C.3       1 TAS1        0.000
     57 C56       -26.1941   25.4823   61.8379 C.3       1 TAS1        0.000
     58 C57       -20.5162   33.9329   61.2030 C.3       1 TAS1        0.000
     59 C58       -18.4054   27.1444   58.0148 C.3       1 TAS1        0.000
     60 C59       -21.1834   32.4631   62.9845 C.3       1 TAS1        0.000
     61 C60       -21.8508   30.9927   64.7667 C.3       1 TAS1        0.000
     62 C61       -22.5180   29.5229   66.5482 C.3       1 TAS1        0.000
     63 C62       -17.5460   29.8368   60.5580 C.3       1 TAS1        0.000
     64 C63       -23.1852   28.0531   68.3298 C.3       1 TAS1        0.000
     65 C64       -26.1068   24.1987   59.1896 C.3       1 TAS1        0.000
     66 C65       -21.6757   28.4250   59.4686 C.3       1 TAS1        0.000
     67 C66       -19.0726   25.6746   59.7963 C.3       1 TAS1        0.000
     68 C67       -27.5066   25.4192   62.9163 C.3       1 TAS1        0.000
     69 C68       -22.3431   26.9546   61.2508 C.3       1 TAS1        0.000
     70 C69       -23.5296   32.2748   66.8178 C.3       1 TAS1        0.000
     71 C70       -23.0103   25.4848   63.0323 C.3       1 TAS1        0.000
     72 C71       -20.9044   32.4015   64.6602 C.3       1 TAS1        0.000
     73 C72       -21.5718   30.9311   66.4424 C.3       1 TAS1        0.000
     74 C73       -22.2390   29.4613   68.2240 C.3       1 TAS1        0.000
     75 C74       -26.3858   24.2602   57.5139 C.3       1 TAS1        0.000
     76 C75       -23.7865   35.2134   62.6567 C.3       1 TAS1        0.000
     77 C76       -20.6475   29.4628   68.8212 C.3       1 TAS1        0.000
     78 C77       -21.3962   28.3640   61.1449 C.3       1 TAS1        0.000
     79 C78       -19.2910   35.2796   62.7729 C.3       1 TAS1        0.000
     80 C79       -16.2335   29.8999   59.4795 C.3       1 TAS1        0.000
     81 C80       -21.9768   25.6094   60.2782 C.3       1 TAS1        0.000
     82 C81       -22.6440   24.1396   62.0597 C.3       1 TAS1        0.000
     83 C82       -21.2928   30.8696   68.1181 C.3       1 TAS1        0.000
     84 C83       -17.8250   29.8984   58.8823 C.3       1 TAS1        0.000
     85 C84       -16.9007   28.4301   61.2610 C.3       1 TAS1        0.000
     86 C85       -19.1375   29.8353   59.9607 C.3       1 TAS1        0.000
     87 C86       -20.4500   29.7722   61.0391 C.3       1 TAS1        0.000
     88 C87       -21.1174   28.3018   62.8214 C.3       1 TAS1        0.000
     89 C88       -24.8421   32.2117   67.8962 C.3       1 TAS1        0.000
     90 C89       -29.0108   24.1341   59.6707 C.3       1 TAS1        0.000
     91 C90       -21.0304   27.0183   60.1716 C.3       1 TAS1        0.000
     92 C91       -25.4607   22.7914   59.8925 C.3       1 TAS1        0.000
     93 C92       -16.8134   27.1465   58.6127 C.3       1 TAS1        0.000
     94 C93       -25.1606   25.6069   59.0838 C.3       1 TAS1        0.000
     95 C94       -25.8278   24.1371   60.8653 C.3       1 TAS1        0.000
     96 C95       -23.2893   25.5463   61.3566 C.3       1 TAS1        0.000
     97 C96       -20.0837   28.4271   60.0665 C.3       1 TAS1        0.000
     98 C97       -20.7511   26.9566   61.8487 C.3       1 TAS1        0.000
     99 C98       -17.4806   25.6767   60.3942 C.3       1 TAS1        0.000
    100 C99       -23.9565   24.0765   63.1381 C.3       1 TAS1        0.000
    101 C100      -24.8816   25.5454   60.7595 C.3       1 TAS1        0.000
    102 C101      -23.1412   33.8067   63.3598 C.3       1 TAS1        0.000
    103 C102      -22.1077   33.9314   60.6057 C.3       1 TAS1        0.000
    104 C103      -19.8047   28.3655   61.7422 C.3       1 TAS1        0.000
    105 C104      -23.4423   30.9912   64.1695 C.3       1 TAS1        0.000
    106 C105      -17.4587   28.5532   57.9096 C.3       1 TAS1        0.000
    107 C106      -24.1095   29.5214   65.9510 C.3       1 TAS1        0.000
    108 C107      -23.9354   26.9536   60.6537 C.3       1 TAS1        0.000
    109 C108      -26.4731   25.5438   60.1622 C.3       1 TAS1        0.000
    110 C109      -24.6026   25.4838   62.4352 C.3       1 TAS1        0.000
    111 C110      -21.8727   28.1162   67.2513 C.3       1 TAS1        0.000
    112 C111      -18.1913   31.2435   59.8549 C.3       1 TAS1        0.000
    113 C112      -24.4272   22.9160   57.1384 C.3       1 TAS1        0.000
    114 C113      -16.5344   27.0849   60.2884 C.3       1 TAS1        0.000
    115 C114      -18.1259   27.0834   59.6912 C.3       1 TAS1        0.000
    116 C115      -21.8287   33.8698   62.2814 C.3       1 TAS1        0.000
    117 C116      -18.4922   28.4286   60.6638 C.3       1 TAS1        0.000
    118 C117      -22.4959   32.4000   64.0629 C.3       1 TAS1        0.000
    119 C118      -23.1633   30.9296   65.8452 C.3       1 TAS1        0.000
    120 C119      -23.8305   29.4598   67.6267 C.3       1 TAS1        0.000
    121 C120      -24.5145   24.1996   59.7867 C.3       1 TAS1        0.000
    122 C121      -22.0423   29.7712   60.4420 C.3       1 TAS1        0.000
    123 C122      -19.3342   29.5254   67.7426 C.3       1 TAS1        0.000
    124 C123      -24.3236   25.4222   64.1109 C.3       1 TAS1        0.000
    125 C124      -20.8825   35.2780   62.1756 C.3       1 TAS1        0.000
    126 C125      -21.5497   33.8083   63.9571 C.3       1 TAS1        0.000
    127 C126      -22.2171   32.3378   65.7393 C.3       1 TAS1        0.000
    128 C127      -22.8843   30.8680   67.5209 C.3       1 TAS1        0.000
    129 C128      -23.5515   29.3982   69.3024 C.3       1 TAS1        0.000
    130 C129      -21.7633   29.7097   62.1177 C.3       1 TAS1        0.000
    131 C130      -22.7097   28.3008   62.2242 C.3       1 TAS1        0.000
    132 C131      -16.5125   29.9615   57.8038 C.3       1 TAS1        0.000
    133 C132      -23.3769   26.8310   64.0057 C.3       1 TAS1        0.000
    134 C133      -21.1615   35.3396   60.4999 C.3       1 TAS1        0.000
    135 C134      -23.2020   24.2627   58.7083 C.3       1 TAS1        0.000
    136 C135      -23.8692   22.7929   60.4898 C.3       1 TAS1        0.000
    137 C136      -27.4193   24.1356   60.2680 C.3       1 TAS1        0.000
    138 C137      -21.9381   32.2763   67.4151 C.3       1 TAS1        0.000
    139 C138      -24.1482   22.8545   58.8141 C.3       1 TAS1        0.000
    140 C139      -21.3094   27.0798   58.4959 C.3       1 TAS1        0.000
    141 C140      -18.7712   28.4901   58.9881 C.3       1 TAS1        0.000
    142 C141      -23.7819   21.5093   57.8415 C.3       1 TAS1        0.000
    143 C142      -22.4307   28.2393   63.8999 C.3       1 TAS1        0.000
    144 N2        -19.4865   27.1951   56.2807 N.3       1 TAS1        0.619
    145 N3        -17.3877   24.2793   61.5512 N.3       1 TAS1        0.558
    146 N4        -24.3683   24.0519   65.1712 N.3       1 TAS1        0.581
    147 N5        -20.9031   28.8007   70.1399 N.3       1 TAS1        0.527
    148 N6        -21.4164   30.8884   59.6751 N.3       1 TAS1        0.628
    149 N7        -20.7615   28.4788   58.1132 N.3       1 TAS1        0.628
    150 N8        -26.1896   21.0485   60.8953 N.3       1 TAS1        0.421

@<TRIPOS>SUBSTRUCTURE
      1 TAS1          1 GROUP   0 _ **** 0
