# Supplementary material for: Improving Docking Performance Using Negative Image-Based Rescoring
Source: Front Pharmacol. 2018 Mar 26;9:260. doi: 10.3389/fphar.2018.00260 (PMC5879118; doi:10.3389/fphar.2018.00260)
Supplement: Supplementary file 1 [file DataSheet1.zip › taskut_supplement/1udt_4Aligex.mol2]

# Bodil 
#
@<TRIPOS>MOLECULE
1udt_4Aligex
225
SMALL
USER_CHARGES

@<TRIPOS>ATOM
      1 O1        -21.3368   33.4453   59.6095 O.3       1 TAS1       -0.408
      2 C1        -27.2601   19.8937   59.8547 C.3       1 TAS1        0.000
      3 C2        -24.0553   22.7733   58.5647 C.3       1 TAS1        0.000
      4 C3        -24.7225   21.3035   60.3462 C.3       1 TAS1        0.000
      5 C4        -23.8241   30.6617   70.0254 C.3       1 TAS1        0.000
      6 C5        -18.0983   31.1624   59.6054 C.3       1 TAS1        0.000
      7 C6        -16.4187   29.8797   57.5543 C.3       1 TAS1        0.000
      8 C7        -26.2921   24.1785   57.2643 C.3       1 TAS1        0.000
      9 C8        -17.0859   28.4099   59.3358 C.3       1 TAS1        0.000
     10 C9        -25.0669   25.5252   58.8342 C.3       1 TAS1        0.000
     11 C10       -23.8631   23.9959   62.8893 C.3       1 TAS1        0.000
     12 C11       -17.7534   26.9395   61.1180 C.3       1 TAS1        0.000
     13 C12       -29.4751   24.1755   56.0697 C.3       1 TAS1        0.000
     14 C13       -20.7888   35.1963   61.9260 C.3       1 TAS1        0.000
     15 C14       -26.0131   24.1169   58.9400 C.3       1 TAS1        0.000
     16 C15       -21.4562   33.7259   63.7083 C.3       1 TAS1        0.000
     17 C16       -25.0493   29.3150   68.4555 C.3       1 TAS1        0.000
     18 C17       -22.1234   32.2561   65.4898 C.3       1 TAS1        0.000
     19 C18       -27.1510   21.4867   54.7218 C.3       1 TAS1        0.000
     20 C19       -21.0245   28.2206   62.5719 C.3       1 TAS1        0.000
     21 C20       -22.7906   30.7863   67.2713 C.3       1 TAS1        0.000
     22 C21       -23.4578   29.3165   69.0528 C.3       1 TAS1        0.000
     23 C22       -23.7763   22.7117   60.2404 C.3       1 TAS1        0.000
     24 C23       -29.1088   22.8303   55.0971 C.3       1 TAS1        0.000
     25 C24       -28.9171   24.0523   59.4212 C.3       1 TAS1        0.000
     26 C25       -30.4213   22.7672   56.1756 C.3       1 TAS1        0.000
     27 C26       -27.3256   24.0539   60.0184 C.3       1 TAS1        0.000
     28 C27       -27.6046   24.1154   58.3427 C.3       1 TAS1        0.000
     29 C28       -28.6381   23.9908   61.0969 C.3       1 TAS1        0.000
     30 C29       -20.8109   32.3192   64.4113 C.3       1 TAS1        0.000
     31 C30       -18.6774   28.4084   58.7385 C.3       1 TAS1        0.000
     32 C31       -19.3449   26.9380   60.5207 C.3       1 TAS1        0.000
     33 C32       -24.7879   25.4636   60.5099 C.3       1 TAS1        0.000
     34 C33       -25.1537   26.8093   61.4832 C.3       1 TAS1        0.000
     35 C34       -23.0477   33.7244   63.1110 C.3       1 TAS1        0.000
     36 C35       -27.8836   24.1770   56.6670 C.3       1 TAS1        0.000
     37 C36       -21.7571   30.9109   64.5172 C.3       1 TAS1        0.000
     38 C37       -21.9488   29.6889   60.1931 C.3       1 TAS1        0.000
     39 C38       -22.4243   29.4411   66.2987 C.3       1 TAS1        0.000
     40 C39       -23.0915   27.9713   68.0802 C.3       1 TAS1        0.000
     41 C41       -18.4647   32.5075   60.5781 C.3       1 TAS1        0.000
     42 C42       -29.8633   22.6441   59.5270 C.3       1 TAS1        0.000
     43 C43       -18.0324   27.0011   59.4423 C.3       1 TAS1        0.000
     44 C44       -23.1091   24.1815   58.4589 C.3       1 TAS1        0.000
     45 C45       -25.7341   24.0554   60.6157 C.3       1 TAS1        0.000
     46 C47       -20.9372   26.9370   59.9236 C.3       1 TAS1        0.000
     47 C48       -26.1004   25.4005   61.5883 C.3       1 TAS1        0.000
     48 C49       -24.5084   25.4026   62.1863 C.3       1 TAS1        0.000
     49 C50       -28.8298   22.7687   56.7728 C.3       1 TAS1        0.000
     50 C51       -16.1397   29.8182   59.2299 C.3       1 TAS1        0.000
     51 C52       -16.8072   28.3477   61.0122 C.3       1 TAS1        0.000
     52 C53       -22.6160   28.2191   61.9746 C.3       1 TAS1        0.000
     53 C54       -23.3486   30.9094   63.9199 C.3       1 TAS1        0.000
     54 C55       -24.0158   29.4396   65.7014 C.3       1 TAS1        0.000
     55 C56       -23.5622   26.8109   62.0805 C.3       1 TAS1        0.000
     56 C58       -25.5595   21.4882   55.3191 C.3       1 TAS1        0.000
     57 C60       -19.0445   29.7541   59.7113 C.3       1 TAS1        0.000
     58 C61       -17.9288   29.5073   66.4148 C.3       1 TAS1        0.000
     59 C62       -24.4216   24.1185   59.5373 C.3       1 TAS1        0.000
     60 C63       -24.4694   32.0684   69.3223 C.3       1 TAS1        0.000
     61 C64       -25.2410   28.0929   64.1315 C.3       1 TAS1        0.000
     62 C65       -29.5843   22.5825   61.2027 C.3       1 TAS1        0.000
     63 C66       -23.1788   29.2549   70.7285 C.3       1 TAS1        0.000
     64 C67       -31.0884   21.2974   57.9571 C.3       1 TAS1        0.000
     65 C68       -17.7312   29.8166   58.6327 C.3       1 TAS1        0.000
     66 C69       -26.1872   26.6847   64.2373 C.3       1 TAS1        0.000
     67 C70       -16.4409   27.0026   60.0396 C.3       1 TAS1        0.000
     68 C71       -30.1423   22.7057   57.8513 C.3       1 TAS1        0.000
     69 C72       -22.1012   35.1332   63.0044 C.3       1 TAS1        0.000
     70 C73       -21.6698   29.6273   61.8688 C.3       1 TAS1        0.000
     71 C74       -23.6495   28.0945   64.7288 C.3       1 TAS1        0.000
     72 C75       -21.4781   30.8494   66.1928 C.3       1 TAS1        0.000
     73 C76       -21.7349   33.7881   62.0318 C.3       1 TAS1        0.000
     74 C77       -24.1031   30.7232   68.3497 C.3       1 TAS1        0.000
     75 C78       -24.7703   29.2534   70.1312 C.3       1 TAS1        0.000
     76 C79       -25.3678   22.7102   59.6431 C.3       1 TAS1        0.000
     77 C80       -26.9593   22.7087   59.0458 C.3       1 TAS1        0.000
     78 C81       -22.7466   36.5399   62.3013 C.3       1 TAS1        0.000
     79 C82       -17.4522   29.7551   60.3084 C.3       1 TAS1        0.000
     80 C83       -22.8301   24.1200   60.1346 C.3       1 TAS1        0.000
     81 C84       -26.7457   26.8073   60.8852 C.3       1 TAS1        0.000
     82 C85       -23.4973   22.6502   61.9161 C.3       1 TAS1        0.000
     83 C86       -17.3871   25.5943   60.1454 C.3       1 TAS1        0.000
     84 C87       -26.2048   22.8949   54.6160 C.3       1 TAS1        0.000
     85 C88       -21.0678   35.2579   60.2503 C.3       1 TAS1        0.000
     86 C89       -23.6927   35.1317   62.4072 C.3       1 TAS1        0.000
     87 C90       -23.4140   35.0695   64.0836 C.3       1 TAS1        0.000
     88 C91       -22.7687   33.6628   64.7867 C.3       1 TAS1        0.000
     89 C92       -22.4024   32.3177   63.8141 C.3       1 TAS1        0.000
     90 C93       -23.0696   30.8479   65.5956 C.3       1 TAS1        0.000
     91 C94       -23.7368   29.3781   67.3771 C.3       1 TAS1        0.000
     92 C95       -24.4040   27.9083   69.1586 C.3       1 TAS1        0.000
     93 C96       -24.6830   27.9698   67.4829 C.3       1 TAS1        0.000
     94 C97       -18.3111   27.0632   57.7659 C.3       1 TAS1        0.000
     95 C98       -27.9709   25.4606   59.3154 C.3       1 TAS1        0.000
     96 C99       -22.2326   30.6632   70.6227 C.3       1 TAS1        0.000
     97 C100      -19.6239   26.9995   58.8450 C.3       1 TAS1        0.000
     98 C101      -19.1100   33.9142   59.8750 C.3       1 TAS1        0.000
     99 C102      -20.2911   25.5297   60.6265 C.3       1 TAS1        0.000
    100 C103      -22.0361   30.9725   62.8415 C.3       1 TAS1        0.000
    101 C104      -21.5873   29.2565   71.3258 C.3       1 TAS1        0.000
    102 C105      -27.5173   22.8318   55.6944 C.3       1 TAS1        0.000
    103 C106      -22.7033   29.5027   64.6230 C.3       1 TAS1        0.000
    104 C107      -14.8272   29.8812   58.1515 C.3       1 TAS1        0.000
    105 C109      -25.0225   18.4880   61.1549 C.3       1 TAS1        0.000
    106 C110      -23.1569   32.1315   68.2439 C.3       1 TAS1        0.000
    107 C111      -24.7484   32.1299   67.6466 C.3       1 TAS1        0.000
    108 C112      -25.0888   22.6487   61.3188 C.3       1 TAS1        0.000
    109 C114      -21.5825   28.3437   59.2205 C.3       1 TAS1        0.000
    110 C115      -21.8444   32.1945   67.1655 C.3       1 TAS1        0.000
    111 C116      -22.7638   19.9593   59.9707 C.3       1 TAS1        0.000
    112 C117      -15.7956   25.5959   60.7427 C.3       1 TAS1        0.000
    113 C118      -21.8834   25.5288   60.0294 C.3       1 TAS1        0.000
    114 C119      -25.4156   30.6601   69.4281 C.3       1 TAS1        0.000
    115 C120      -28.4635   21.4236   55.8002 C.3       1 TAS1        0.000
    116 C121      -22.5506   24.0590   61.8109 C.3       1 TAS1        0.000
    117 C122      -27.1334   25.2765   64.3431 C.3       1 TAS1        0.000
    118 C123      -23.9672   21.4891   55.9162 C.3       1 TAS1        0.000
    119 C124      -19.7120   28.2837   61.4935 C.3       1 TAS1        0.000
    120 C125      -22.3370   28.1575   63.6503 C.3       1 TAS1        0.000
    121 C126      -27.9055   21.3005   59.1516 C.3       1 TAS1        0.000
    122 C127      -22.5116   30.7247   68.9470 C.3       1 TAS1        0.000
    123 C128      -23.0042   26.6877   65.4319 C.3       1 TAS1        0.000
    124 C129      -20.1656   30.9125   65.1144 C.3       1 TAS1        0.000
    125 C130      -20.8328   29.4427   66.8959 C.3       1 TAS1        0.000
    126 C131      -26.3794   25.4621   59.9126 C.3       1 TAS1        0.000
    127 C132      -21.5000   27.9729   68.6775 C.3       1 TAS1        0.000
    128 C133      -27.6919   25.3990   60.9910 C.3       1 TAS1        0.000
    129 C134      -28.5508   22.7072   58.4485 C.3       1 TAS1        0.000
    130 C135      -29.7760   21.3605   56.8786 C.3       1 TAS1        0.000
    131 C136      -29.2179   21.2374   60.2301 C.3       1 TAS1        0.000
    132 C137      -20.4225   33.8511   60.9534 C.3       1 TAS1        0.000
    133 C138      -23.6882   21.4276   57.5919 C.3       1 TAS1        0.000
    134 C139      -29.4970   21.2989   58.5544 C.3       1 TAS1        0.000
    135 C140      -26.8720   21.4251   56.3975 C.3       1 TAS1        0.000
    136 C141      -23.4754   25.5267   59.4315 C.3       1 TAS1        0.000
    137 C142      -21.3035   28.2822   60.8962 C.3       1 TAS1        0.000
    138 C143      -25.6468   22.7718   57.9674 C.3       1 TAS1        0.000
    139 C144      -22.9823   29.5643   62.9473 C.3       1 TAS1        0.000
    140 C145      -21.9707   26.8124   62.6777 C.3       1 TAS1        0.000
    141 C146      -24.9134   20.0809   56.0220 C.3       1 TAS1        0.000
    142 C147      -22.6379   25.3426   64.4592 C.3       1 TAS1        0.000
    143 C148      -19.4763   35.2594   60.8476 C.3       1 TAS1        0.000
    144 C149      -24.6133   22.8964   55.2133 C.3       1 TAS1        0.000
    145 C150      -23.4092   21.3660   59.2676 C.3       1 TAS1        0.000
    146 C151      -28.2718   22.6456   60.1242 C.3       1 TAS1        0.000
    147 C152      -25.2805   21.4266   56.9948 C.3       1 TAS1        0.000
    148 C153      -23.9890   18.6126   58.4008 C.3       1 TAS1        0.000
    149 C154      -24.3553   19.9578   59.3734 C.3       1 TAS1        0.000
    150 C155      -26.6148   18.4870   60.5578 C.3       1 TAS1        0.000
    151 C156      -19.7771   32.4444   61.6565 C.3       1 TAS1        0.000
    152 C157      -25.0015   21.3651   58.6705 C.3       1 TAS1        0.000
    153 C158      -21.3686   32.4429   61.0592 C.3       1 TAS1        0.000
    154 C159      -22.4848   19.8977   61.6464 C.3       1 TAS1        0.000
    155 C160      -18.9786   25.5928   59.5481 C.3       1 TAS1        0.000
    156 C161      -23.9285   28.1560   63.0531 C.3       1 TAS1        0.000
    157 C162      -18.3987   28.3462   60.4149 C.3       1 TAS1        0.000
    158 C163      -20.0561   32.5060   59.9808 C.3       1 TAS1        0.000
    159 C164      -20.7236   31.0356   61.7630 C.3       1 TAS1        0.000
    160 C165      -22.1840   22.7127   60.8375 C.3       1 TAS1        0.000
    161 C166      -21.3908   29.5658   63.5445 C.3       1 TAS1        0.000
    162 C167      -17.6661   25.6559   58.4697 C.3       1 TAS1        0.000
    163 C168      -22.0580   28.0960   65.3260 C.3       1 TAS1        0.000
    164 C169      -19.1973   35.1978   62.5233 C.3       1 TAS1        0.000
    165 C170      -22.7252   26.6262   67.1076 C.3       1 TAS1        0.000
    166 C171      -22.2497   26.8739   61.0020 C.3       1 TAS1        0.000
    167 C172      -20.1434   33.7896   62.6291 C.3       1 TAS1        0.000
    168 C173      -19.8866   30.8509   66.7901 C.3       1 TAS1        0.000
    169 C174      -20.5538   29.3811   68.5716 C.3       1 TAS1        0.000
    170 C175      -22.8511   21.2429   62.6190 C.3       1 TAS1        0.000
    171 C177      -24.7006   24.1800   57.8616 C.3       1 TAS1        0.000
    172 C178      -19.4108   31.0993   60.6839 C.3       1 TAS1        0.000
    173 C179      -22.5287   26.9355   59.3263 C.3       1 TAS1        0.000
    174 C180      -24.6611   30.8463   64.9983 C.3       1 TAS1        0.000
    175 C181      -24.0763   19.8962   61.0491 C.3       1 TAS1        0.000
    176 C182      -29.1961   24.1139   57.7455 C.3       1 TAS1        0.000
    177 C183      -25.8209   25.3395   63.2647 C.3       1 TAS1        0.000
    178 C184      -28.5726   19.8307   60.9331 C.3       1 TAS1        0.000
    179 C185      -24.5302   22.5261   64.6709 C.3       1 TAS1        0.000
    180 C186      -23.7149   32.2546   64.8925 C.3       1 TAS1        0.000
    181 C187      -23.1959   25.4657   61.1078 C.3       1 TAS1        0.000
    182 C188      -16.0746   25.6574   59.0670 C.3       1 TAS1        0.000
    183 C189      -24.3343   22.8349   56.8890 C.3       1 TAS1        0.000
    184 C190      -23.3705   28.0329   66.4045 C.3       1 TAS1        0.000
    185 C191      -23.0429   20.0209   58.2950 C.3       1 TAS1        0.000
    186 C192      -23.7100   18.5511   60.0765 C.3       1 TAS1        0.000
    187 C193      -23.4359   32.1930   66.5682 C.3       1 TAS1        0.000
    188 C194      -20.3573   29.6904   60.7904 C.3       1 TAS1        0.000
    189 C195      -24.2294   25.3411   63.8620 C.3       1 TAS1        0.000
    190 C196      -24.3821   30.7848   66.6740 C.3       1 TAS1        0.000
    191 C197      -19.9910   28.3453   59.8178 C.3       1 TAS1        0.000
    192 C198      -20.6582   26.8755   61.5993 C.3       1 TAS1        0.000
    193 C199      -21.1991   30.7878   67.8685 C.3       1 TAS1        0.000
    194 C200      -23.2832   26.7493   63.7561 C.3       1 TAS1        0.000
    195 C201      -24.1426   24.0569   61.2130 C.3       1 TAS1        0.000
    196 C202      -22.1453   29.3796   67.9744 C.3       1 TAS1        0.000
    197 C203      -21.1118   29.5042   65.2202 C.3       1 TAS1        0.000
    198 C204      -18.2951   30.8524   67.3874 C.3       1 TAS1        0.000
    199 C205      -21.7790   28.0344   67.0017 C.3       1 TAS1        0.000
    200 C206      -22.4462   26.5646   68.7833 C.3       1 TAS1        0.000
    201 C207      -26.8938   18.5486   58.8821 C.3       1 TAS1        0.000
    202 C208      -25.9258   22.8333   56.2917 C.3       1 TAS1        0.000
    203 C209      -28.8516   19.8922   59.2574 C.3       1 TAS1        0.000
    204 C210      -24.6343   20.0193   57.6977 C.3       1 TAS1        0.000
    205 C211      -24.5957   26.6862   64.8346 C.3       1 TAS1        0.000
    206 C212      -22.8125   27.9098   69.7559 C.3       1 TAS1        0.000
    207 C214      -25.3015   18.5495   59.4792 C.3       1 TAS1        0.000
    208 C215      -23.1301   21.3045   60.9433 C.3       1 TAS1        0.000
    209 C216      -21.0899   32.3807   62.7356 C.3       1 TAS1        0.000
    210 C217      -27.2383   22.7703   57.3701 C.3       1 TAS1        0.000
    211 C218      -24.8747   26.7478   63.1589 C.3       1 TAS1        0.000
    212 C219      -22.9169   25.4041   62.7835 C.3       1 TAS1        0.000
    213 C220      -19.2413   29.4442   67.4932 C.3       1 TAS1        0.000
    214 C221      -20.5098   35.1347   63.6017 C.3       1 TAS1        0.000
    215 C222      -27.4129   25.3375   62.6667 C.3       1 TAS1        0.000
    216 C223      -22.3803   35.1948   61.3287 C.3       1 TAS1        0.000
    217 C224      -25.9477   19.9568   58.7763 C.3       1 TAS1        0.000
    218 N1        -24.1344   25.5347   57.3939 N.3       1 TAS1        0.566
    219 N2        -17.3877   24.2793   61.5512 N.3       1 TAS1        0.558
    220 N3        -24.3683   24.0519   65.1712 N.3       1 TAS1        0.581
    221 N4        -20.9031   28.8007   70.1399 N.3       1 TAS1        0.527
    222 N5        -21.4164   30.8884   59.6751 N.3       1 TAS1        0.628
    223 N6        -20.7615   28.4788   58.1132 N.3       1 TAS1        0.628
    224 N7        -26.1896   21.0485   60.8953 N.3       1 TAS1        0.421
    225 N8        -24.1250   20.7081   62.7182 N.3       1 TAS1        0.421

@<TRIPOS>SUBSTRUCTURE
      1 TAS1          1 GROUP   0 _ **** 0
