# Supplementary material for: Improving Docking Performance Using Negative Image-Based Rescoring
Source: Front Pharmacol. 2018 Mar 26;9:260. doi: 10.3389/fphar.2018.00260 (PMC5879118; doi:10.3389/fphar.2018.00260)
Supplement: Supplementary file 1 [file DataSheet1.zip › taskut_supplement/1udt_9Arad.mol2]

# Bodil 
#
@<TRIPOS>MOLECULE
1udt_9Arad
216
SMALL
USER_CHARGES

@<TRIPOS>ATOM
      1 N1        -21.3030   28.8075   70.1307 N.3       1 TAS1        0.527
      2 O1        -21.3368   33.4453   59.6095 O.3       1 TAS1       -0.408
      3 C1        -28.2427   24.8535   62.4600 C.3       1 TAS1        0.000
      4 C2        -17.2704   26.5192   59.8321 C.3       1 TAS1        0.000
      5 C3        -28.5217   24.9151   60.7843 C.3       1 TAS1        0.000
      6 C4        -23.9212   27.4874   67.8735 C.3       1 TAS1        0.000
      7 C5        -23.0356   19.3522   63.1154 C.3       1 TAS1        0.000
      8 C6        -27.2092   24.9781   59.7059 C.3       1 TAS1        0.000
      9 C7        -22.0676   23.6370   60.5250 C.3       1 TAS1        0.000
     10 C8        -21.9634   26.1437   67.4981 C.3       1 TAS1        0.000
     11 C9        -23.4458   27.7351   61.7679 C.3       1 TAS1        0.000
     12 C10       -25.8967   25.0412   58.6275 C.3       1 TAS1        0.000
     13 C11       -21.6407   31.8352   64.2046 C.3       1 TAS1        0.000
     14 C12       -22.2638   36.1191   61.0162 C.3       1 TAS1        0.000
     15 C13       -25.1633   22.3503   56.6821 C.3       1 TAS1        0.000
     16 C14       -22.3079   30.3654   65.9861 C.3       1 TAS1        0.000
     17 C15       -22.9751   28.8956   67.7676 C.3       1 TAS1        0.000
     18 C16       -20.1747   26.4540   60.3140 C.3       1 TAS1        0.000
     19 C17       -22.4339   24.9821   61.4976 C.3       1 TAS1        0.000
     20 C18       -23.6422   27.4258   69.5492 C.3       1 TAS1        0.000
     21 C19       -26.9302   24.9166   61.3816 C.3       1 TAS1        0.000
     22 C20       -22.9310   34.6493   62.7977 C.3       1 TAS1        0.000
     23 C21       -20.0270   34.7139   62.3166 C.3       1 TAS1        0.000
     24 C22       -16.9695   29.3342   59.0232 C.3       1 TAS1        0.000
     25 C23       -19.2944   32.0235   60.3713 C.3       1 TAS1        0.000
     26 C25       -21.3617   31.7737   65.8803 C.3       1 TAS1        0.000
     27 C26       -23.5936   19.4753   59.7640 C.3       1 TAS1        0.000
     28 C27       -16.3242   27.9275   59.7263 C.3       1 TAS1        0.000
     29 C28       -22.0289   30.3039   67.6618 C.3       1 TAS1        0.000
     30 C29       -27.5755   26.3233   60.6785 C.3       1 TAS1        0.000
     31 C30       -23.0137   22.2287   60.6308 C.3       1 TAS1        0.000
     32 C31       -23.5985   33.1788   64.5800 C.3       1 TAS1        0.000
     33 C32       -22.6474   20.8836   59.6582 C.3       1 TAS1        0.000
     34 C33       -24.5447   31.7706   64.6858 C.3       1 TAS1        0.000
     35 C34       -24.2389   20.8821   59.0609 C.3       1 TAS1        0.000
     36 C35       -26.6512   24.8550   63.0573 C.3       1 TAS1        0.000
     37 C36       -24.4793   27.6105   64.5220 C.3       1 TAS1        0.000
     38 C37       -24.6715   26.3879   60.1974 C.3       1 TAS1        0.000
     39 C38       -25.3387   24.9181   61.9789 C.3       1 TAS1        0.000
     40 C39       -21.7231   19.4153   62.0370 C.3       1 TAS1        0.000
     41 C40       -22.3684   20.8220   61.3339 C.3       1 TAS1        0.000
     42 C41       -21.0827   31.7121   67.5560 C.3       1 TAS1        0.000
     43 C42       -18.9936   34.8385   59.5624 C.3       1 TAS1        0.000
     44 C43       -23.9381   23.6970   58.2520 C.3       1 TAS1        0.000
     45 C44       -25.1464   26.1407   66.3036 C.3       1 TAS1        0.000
     46 C45       -22.8659   30.4885   62.6347 C.3       1 TAS1        0.000
     47 C46       -19.1249   30.3685   67.1807 C.3       1 TAS1        0.000
     48 C47       -22.7129   25.0437   59.8219 C.3       1 TAS1        0.000
     49 C48       -22.8005   26.3284   62.4710 C.3       1 TAS1        0.000
     50 C49       -24.3925   26.3263   61.8731 C.3       1 TAS1        0.000
     51 C50       -20.3060   34.7754   60.6409 C.3       1 TAS1        0.000
     52 C51       -25.0597   24.8565   63.6546 C.3       1 TAS1        0.000
     53 C52       -24.3052   25.0427   59.2248 C.3       1 TAS1        0.000
     54 C53       -25.2514   23.6345   59.3306 C.3       1 TAS1        0.000
     55 C54       -18.2169   25.1104   59.9387 C.3       1 TAS1        0.000
     56 C55       -25.5304   23.6961   57.6549 C.3       1 TAS1        0.000
     57 C56       -23.9599   20.8205   60.7366 C.3       1 TAS1        0.000
     58 C57       -25.5782   31.6460   67.4399 C.3       1 TAS1        0.000
     59 C58       -19.1414   26.5787   57.5585 C.3       1 TAS1        0.000
     60 C59       -20.9732   33.3056   62.4224 C.3       1 TAS1        0.000
     61 C60       -25.4254   26.2023   64.6279 C.3       1 TAS1        0.000
     62 C61       -24.1130   26.2653   63.5494 C.3       1 TAS1        0.000
     63 C62       -16.9041   25.1741   58.8595 C.3       1 TAS1        0.000
     64 C63       -23.2928   22.2903   58.9551 C.3       1 TAS1        0.000
     65 C64       -27.1219   23.6945   57.0576 C.3       1 TAS1        0.000
     66 C65       -24.0472   22.1041   63.3849 C.3       1 TAS1        0.000
     67 C66       -24.2171   23.7586   56.5763 C.3       1 TAS1        0.000
     68 C67       -26.5639   23.5714   60.4090 C.3       1 TAS1        0.000
     69 C68       -27.7891   22.2247   58.8391 C.3       1 TAS1        0.000
     70 C69       -18.1947   27.9875   57.4533 C.3       1 TAS1        0.000
     71 C70       -17.6367   27.8644   60.8047 C.3       1 TAS1        0.000
     72 C71       -18.8619   26.5177   59.2349 C.3       1 TAS1        0.000
     73 C72       -22.5215   26.2669   64.1467 C.3       1 TAS1        0.000
     74 C73       -22.4996   29.1434   61.6621 C.3       1 TAS1        0.000
     75 C74       -16.9917   26.4571   61.5086 C.3       1 TAS1        0.000
     76 C75       -23.1668   27.6736   63.4436 C.3       1 TAS1        0.000
     77 C76       -25.7050   26.2633   62.9515 C.3       1 TAS1        0.000
     78 C77       -23.8340   26.2038   65.2251 C.3       1 TAS1        0.000
     79 C78       -15.3126   25.1756   59.4568 C.3       1 TAS1        0.000
     80 C79       -24.6320   33.0542   67.3341 C.3       1 TAS1        0.000
     81 C80       -29.7469   23.5684   59.2144 C.3       1 TAS1        0.000
     82 C81       -23.8508   22.4134   55.6037 C.3       1 TAS1        0.000
     83 C82       -17.2485   29.3957   57.3475 C.3       1 TAS1        0.000
     84 C83       -21.5531   30.5522   61.5556 C.3       1 TAS1        0.000
     85 C84       -22.2206   29.0818   63.3378 C.3       1 TAS1        0.000
     86 C85       -26.8429   23.6330   58.7333 C.3       1 TAS1        0.000
     87 C86       -26.2453   30.1762   69.2214 C.3       1 TAS1        0.000
     88 C87       -22.8878   27.6120   65.1193 C.3       1 TAS1        0.000
     89 C88       -25.2992   31.5844   69.1156 C.3       1 TAS1        0.000
     90 C89       -23.5549   26.1422   66.9008 C.3       1 TAS1        0.000
     91 C90       -24.6052   22.2272   60.0335 C.3       1 TAS1        0.000
     92 C91       -16.2591   23.7667   59.5633 C.3       1 TAS1        0.000
     93 C92       -22.2425   26.2053   65.8224 C.3       1 TAS1        0.000
     94 C93       -16.3023   30.8040   57.2417 C.3       1 TAS1        0.000
     95 C94       -17.9157   27.9259   59.1290 C.3       1 TAS1        0.000
     96 C95       -24.2876   28.8325   68.8461 C.3       1 TAS1        0.000
     97 C96       -21.9194   31.8974   62.5282 C.3       1 TAS1        0.000
     98 C97       -25.9840   26.3248   61.2758 C.3       1 TAS1        0.000
     99 C98       -21.3395   34.6508   63.3950 C.3       1 TAS1        0.000
    100 C99       -22.5869   30.4270   64.3104 C.3       1 TAS1        0.000
    101 C100      -21.9416   29.0203   65.0135 C.3       1 TAS1        0.000
    102 C101      -24.5225   34.6477   62.2004 C.3       1 TAS1        0.000
    103 C102      -20.4106   19.4784   60.9585 C.3       1 TAS1        0.000
    104 C103      -22.6088   27.5505   66.7950 C.3       1 TAS1        0.000
    105 C104      -22.2857   33.2425   63.5008 C.3       1 TAS1        0.000
    106 C105      -22.9532   31.7721   65.2831 C.3       1 TAS1        0.000
    107 C106      -22.6520   34.5877   64.4734 C.3       1 TAS1        0.000
    108 C107      -23.6204   30.3023   67.0646 C.3       1 TAS1        0.000
    109 C108      -21.6185   34.7123   61.7193 C.3       1 TAS1        0.000
    110 C109      -19.6607   33.3687   61.3440 C.3       1 TAS1        0.000
    111 C110      -22.0021   19.4769   60.3613 C.3       1 TAS1        0.000
    112 C111      -23.5331   29.0187   64.4162 C.3       1 TAS1        0.000
    113 C112      -25.6000   28.7695   69.9245 C.3       1 TAS1        0.000
    114 C113      -26.4766   22.2878   57.7607 C.3       1 TAS1        0.000
    115 C114      -17.5494   26.5808   58.1564 C.3       1 TAS1        0.000
    116 C115      -20.9954   30.4285   64.9077 C.3       1 TAS1        0.000
    117 C116      -24.3262   22.1657   61.7092 C.3       1 TAS1        0.000
    118 C117      -23.7472   24.9196   62.5762 C.3       1 TAS1        0.000
    119 C118      -21.6626   28.9587   66.6892 C.3       1 TAS1        0.000
    120 C119      -22.3298   27.4889   68.4707 C.3       1 TAS1        0.000
    121 C120      -15.6570   29.3973   57.9448 C.3       1 TAS1        0.000
    122 C121      -24.8843   22.2888   58.3578 C.3       1 TAS1        0.000
    123 C122      -29.5551   24.7904   63.5385 C.3       1 TAS1        0.000
    124 C124      -21.9848   36.0575   62.6919 C.3       1 TAS1        0.000
    125 C125      -22.0070   33.1804   65.1772 C.3       1 TAS1        0.000
    126 C126      -24.2003   27.5489   66.1978 C.3       1 TAS1        0.000
    127 C127      -22.6742   31.7106   66.9588 C.3       1 TAS1        0.000
    128 C128      -23.9867   31.6475   68.0372 C.3       1 TAS1        0.000
    129 C129      -21.7667   26.4519   59.7161 C.3       1 TAS1        0.000
    130 C130      -24.6539   30.1777   69.8187 C.3       1 TAS1        0.000
    131 C131      -25.2337   27.4243   68.9519 C.3       1 TAS1        0.000
    132 C132      -20.0492   31.8367   64.8019 C.3       1 TAS1        0.000
    133 C133      -23.3414   30.2408   68.7403 C.3       1 TAS1        0.000
    134 C134      -20.7164   30.3669   66.5834 C.3       1 TAS1        0.000
    135 C135      -20.3279   31.8989   63.1255 C.3       1 TAS1        0.000
    136 C136      -20.5851   34.8370   58.9652 C.3       1 TAS1        0.000
    137 C137      -21.3836   28.8971   68.3649 C.3       1 TAS1        0.000
    138 C138      -23.2100   34.7108   61.1220 C.3       1 TAS1        0.000
    139 C140      -20.4539   26.5156   58.6369 C.3       1 TAS1        0.000
    140 C141      -22.3952   31.6490   68.6345 C.3       1 TAS1        0.000
    141 C142      -27.5100   22.1632   60.5148 C.3       1 TAS1        0.000
    142 C144      -23.7077   31.5859   69.7129 C.3       1 TAS1        0.000
    143 C145      -22.9265   20.9451   57.9825 C.3       1 TAS1        0.000
    144 C146      -23.3590   26.4510   59.1190 C.3       1 TAS1        0.000
    145 C147      -24.5180   20.9436   57.3852 C.3       1 TAS1        0.000
    146 C148      -24.0262   24.9812   60.9005 C.3       1 TAS1        0.000
    147 C149      -24.6934   23.5114   62.6820 C.3       1 TAS1        0.000
    148 C150      -26.7379   26.1392   65.7063 C.3       1 TAS1        0.000
    149 C151      -28.3299   26.1371   65.1084 C.3       1 TAS1        0.000
    150 C152      -18.5832   26.4555   60.9113 C.3       1 TAS1        0.000
    151 C153      -23.3800   23.5739   61.6034 C.3       1 TAS1        0.000
    152 C154      -25.6177   24.9797   60.3032 C.3       1 TAS1        0.000
    153 C156      -16.6905   29.2726   60.6989 C.3       1 TAS1        0.000
    154 C158      -16.6254   25.1119   60.5360 C.3       1 TAS1        0.000
    155 C159      -23.4019   20.6974   64.0880 C.3       1 TAS1        0.000
    156 C160      -24.2657   31.7090   66.3615 C.3       1 TAS1        0.000
    157 C161      -23.0800   26.3894   60.7947 C.3       1 TAS1        0.000
    158 C162      -28.1554   23.5699   59.8117 C.3       1 TAS1        0.000
    159 C163      -24.4958   23.8207   54.8999 C.3       1 TAS1        0.000
    160 C164      -17.1663   29.0243   66.8052 C.3       1 TAS1        0.000
    161 C165      -24.9724   23.5729   61.0063 C.3       1 TAS1        0.000
    162 C166      -26.0708   27.6090   63.9248 C.3       1 TAS1        0.000
    163 C167      -17.6148   30.7409   58.3201 C.3       1 TAS1        0.000
    164 C168      -17.5326   30.3694   67.7778 C.3       1 TAS1        0.000
    165 C169      -17.3358   30.6793   59.9958 C.3       1 TAS1        0.000
    166 C170      -23.3146   19.4138   61.4397 C.3       1 TAS1        0.000
    167 C171      -19.8089   25.1083   59.3408 C.3       1 TAS1        0.000
    168 C172      -22.1333   27.7982   60.6895 C.3       1 TAS1        0.000
    169 C173      -19.9397   33.4303   59.6683 C.3       1 TAS1        0.000
    170 C174      -23.4676   24.8586   64.2525 C.3       1 TAS1        0.000
    171 C175      -19.5072   27.9244   58.5318 C.3       1 TAS1        0.000
    172 C176      -18.7146   34.7769   61.2381 C.3       1 TAS1        0.000
    173 C177      -27.0175   26.2002   64.0299 C.3       1 TAS1        0.000
    174 C178      -26.4589   26.0776   67.3820 C.3       1 TAS1        0.000
    175 C179      -20.6069   31.9605   61.4498 C.3       1 TAS1        0.000
    176 C180      -21.1868   29.2071   60.5830 C.3       1 TAS1        0.000
    177 C181      -25.8572   31.7075   65.7642 C.3       1 TAS1        0.000
    178 C182      -29.4678   23.5068   60.8901 C.3       1 TAS1        0.000
    179 C183      -21.8543   27.7367   62.3652 C.3       1 TAS1        0.000
    180 C184      -20.5410   27.7992   61.2866 C.3       1 TAS1        0.000
    181 C185      -28.4344   23.6314   58.1360 C.3       1 TAS1        0.000
    182 C186      -20.6942   33.2441   64.0981 C.3       1 TAS1        0.000
    183 C187      -23.1886   24.7971   65.9282 C.3       1 TAS1        0.000
    184 C188      -23.6591   23.6355   59.9277 C.3       1 TAS1        0.000
    185 C189      -21.1214   25.0452   60.4192 C.3       1 TAS1        0.000
    186 C190      -19.2282   27.8629   60.2075 C.3       1 TAS1        0.000
    187 C191      -26.1799   26.0161   69.0577 C.3       1 TAS1        0.000
    188 C192      -21.2744   30.4901   63.2320 C.3       1 TAS1        0.000
    189 C193      -27.1437   20.8180   59.5422 C.3       1 TAS1        0.000
    190 C194      -24.8674   26.0791   67.9793 C.3       1 TAS1        0.000
    191 C195      -23.5718   22.3519   57.2794 C.3       1 TAS1        0.000
    192 C196      -20.8197   27.8613   59.6102 C.3       1 TAS1        0.000
    193 C197      -20.2406   30.6153   60.4771 C.3       1 TAS1        0.000
    194 C198      -21.5963   24.7980   66.5253 C.3       1 TAS1        0.000
    195 C199      -19.5945   29.2080   61.1801 C.3       1 TAS1        0.000
    196 C200      -15.6789   26.5208   60.4294 C.3       1 TAS1        0.000
    197 C202      -25.8304   20.8805   58.4636 C.3       1 TAS1        0.000
    198 C203      -23.8994   30.3639   65.3889 C.3       1 TAS1        0.000
    199 C204      -23.2541   28.9572   66.0919 C.3       1 TAS1        0.000
    200 C205      -18.2820   29.2711   60.1017 C.3       1 TAS1        0.000
    201 C206      -24.9329   30.2393   68.1430 C.3       1 TAS1        0.000
    202 C207      -23.2055   21.0067   56.3068 C.3       1 TAS1        0.000
    203 C208      -21.4872   26.3909   61.3924 C.3       1 TAS1        0.000
    204 C209      -26.1976   22.2263   59.4364 C.3       1 TAS1        0.000
    205 C210      -20.9081   29.1449   62.2594 C.3       1 TAS1        0.000
    206 C211      -29.8341   24.8520   61.8628 C.3       1 TAS1        0.000
    207 N2        -19.4865   27.1951   56.2807 N.3       1 TAS1        0.619
    208 N3        -15.6310   29.5094   65.9290 N.3       1 TAS1        0.405
    209 N4        -24.6725   36.0635   61.5379 N.3       1 TAS1        0.558
    210 N5        -17.3877   24.2793   61.5512 N.3       1 TAS1        0.558
    211 N6        -24.3683   24.0519   65.1712 N.3       1 TAS1        0.581
    212 N7        -24.1344   25.5347   57.3939 N.3       1 TAS1        0.566
    213 N8        -21.4164   30.8884   59.6751 N.3       1 TAS1        0.628
    214 N9        -20.7615   28.4788   58.1132 N.3       1 TAS1        0.628
    215 N10       -26.1896   21.0485   60.8953 N.3       1 TAS1        0.421
    216 N11       -24.1250   20.7081   62.7182 N.3       1 TAS1        0.421

@<TRIPOS>SUBSTRUCTURE
      1 TAS1          1 GROUP   0 _ **** 0
