# Supplementary material for: Improving Docking Performance Using Negative Image-Based Rescoring
Source: Front Pharmacol. 2018 Mar 26;9:260. doi: 10.3389/fphar.2018.00260 (PMC5879118; doi:10.3389/fphar.2018.00260)
Supplement: Supplementary file 1 [file DataSheet1.zip › taskut_supplement/1xoz_1.5Aligdist.mol2]

@<TRIPOS>MOLECULE 
1xoz_1.5Aligdist
 57 
 SMALL 
 USER_CHARGES 
 
@<TRIPOS>ATOM 
      1 O1              45.9190   37.0120    9.5680 O.3        1       TAS1  -0.4083
      2 O2              42.4900   37.0470    9.5920 O.3        1       TAS1  -0.4083
      3 C1              45.8390   34.8820   12.9570 C.3        1       TAS1   0.0000
      4 C2              48.2430   31.2760   14.1590 C.3        1       TAS1   0.0000
      5 C3              43.4350   38.4890    9.3510 C.3        1       TAS1   0.0000
      6 C4              49.4450   34.8820    9.3510 C.3        1       TAS1   0.0000
      7 C5              49.4450   31.2760   15.3620 C.3        1       TAS1   0.0000
      8 C6              45.8390   36.0840   11.7550 C.3        1       TAS1   0.0000
      9 C8              47.0410   33.6800   15.3620 C.3        1       TAS1   0.0000
     10 C9              43.4350   37.2860   10.5530 C.3        1       TAS1   0.0000
     11 C10             49.4450   32.4780   16.5640 C.3        1       TAS1   0.0000
     12 C11             44.6370   34.8820   11.7550 C.3        1       TAS1   0.0000
     13 C12             45.8390   34.8820   10.5530 C.3        1       TAS1   0.0000
     14 C13             49.4450   36.0840   10.5530 C.3        1       TAS1   0.0000
     15 C14             43.4350   37.2860   12.9570 C.3        1       TAS1   0.0000
     16 C15             48.2430   36.0840   11.7550 C.3        1       TAS1   0.0000
     17 C16             48.2430   32.4780   12.9570 C.3        1       TAS1   0.0000
     18 C17             44.6370   36.0840   12.9570 C.3        1       TAS1   0.0000
     19 C18             48.2430   32.4780   15.3620 C.3        1       TAS1   0.0000
     20 C19             50.6480   33.6800    9.3510 C.3        1       TAS1   0.0000
     21 C20             49.4450   32.4780   14.1590 C.3        1       TAS1   0.0000
     22 C21             48.2430   32.4780   17.7660 C.3        1       TAS1   0.0000
     23 C22             51.8500   34.8820    9.3510 C.3        1       TAS1   0.0000
     24 C23             49.4450   32.4780    9.3510 C.3        1       TAS1   0.0000
     25 C24             43.4350   36.0840    9.3510 C.3        1       TAS1   0.0000
     26 C25             42.2330   38.4890   10.5530 C.3        1       TAS1   0.0000
     27 C26             50.6480   36.0840    9.3510 C.3        1       TAS1   0.0000
     28 C27             45.8390   36.0840   14.1590 C.3        1       TAS1   0.0000
     29 C28             51.8500   37.2860    9.3510 C.3        1       TAS1   0.0000
     30 C29             48.2430   32.4780   10.5530 C.3        1       TAS1   0.0000
     31 C30             47.0410   34.8820   11.7550 C.3        1       TAS1   0.0000
     32 C31             49.4450   33.6800   10.5530 C.3        1       TAS1   0.0000
     33 C32             43.4350   38.4890   11.7550 C.3        1       TAS1   0.0000
     34 C33             50.6480   37.2860   10.5530 C.3        1       TAS1   0.0000
     35 C34             53.0520   36.0840    9.3510 C.3        1       TAS1   0.0000
     36 C35             49.4450   33.6800   15.3620 C.3        1       TAS1   0.0000
     37 C36             48.2430   33.6800   16.5640 C.3        1       TAS1   0.0000
     38 C37             48.2430   33.6800   14.1590 C.3        1       TAS1   0.0000
     39 C38             44.6370   37.2860   11.7550 C.3        1       TAS1   0.0000
     40 C39             47.0410   34.8820   16.5640 C.3        1       TAS1   0.0000
     41 C40             50.6480   34.8820    8.1490 C.3        1       TAS1   0.0000
     42 C41             48.2430   33.6800   11.7550 C.3        1       TAS1   0.0000
     43 C42             44.6370   36.0840   10.5530 C.3        1       TAS1   0.0000
     44 C43             47.0410   33.6800   12.9570 C.3        1       TAS1   0.0000
     45 C44             47.0410   33.6800   10.5530 C.3        1       TAS1   0.0000
     46 C45             43.4350   36.0840   11.7550 C.3        1       TAS1   0.0000
     47 C46             49.4450   33.6800    8.1490 C.3        1       TAS1   0.0000
     48 C47             42.2330   37.2860   11.7550 C.3        1       TAS1   0.0000
     49 C48             47.0410   34.8820   14.1590 C.3        1       TAS1   0.0000
     50 C49             49.4450   34.8820   11.7550 C.3        1       TAS1   0.0000
     51 C50             47.0410   36.0840   12.9570 C.3        1       TAS1   0.0000
     52 C51             48.2430   34.8820   10.5530 C.3        1       TAS1   0.0000
     53 C52             47.0410   32.4780   16.5640 C.3        1       TAS1   0.0000
     54 C53             45.8390   34.8820   15.3620 C.3        1       TAS1   0.0000
     55 C54             49.4450   33.6800   17.7660 C.3        1       TAS1   0.0000
     56 N1              53.0350   35.7290   11.0630 N.3        1       TAS1   0.5578
     57 N2              45.0520   34.6240    9.3200 N.3        1       TAS1   0.6285
