# Supplementary material for: Improving Docking Performance Using Negative Image-Based Rescoring
Source: Front Pharmacol. 2018 Mar 26;9:260. doi: 10.3389/fphar.2018.00260 (PMC5879118; doi:10.3389/fphar.2018.00260)
Supplement: Supplementary file 1 [file DataSheet1.zip › taskut_supplement/1xoz_2Aligdist.mol2]

@<TRIPOS>MOLECULE 
1xoz_2Aligdist
 79 
 SMALL 
 USER_CHARGES 
 
@<TRIPOS>ATOM 
      1 O1              45.9190   37.0120    9.5680 O.3        1       TAS1  -0.4083
      2 O2              42.4900   37.0470    9.5920 O.3        1       TAS1  -0.4083
      3 C1              48.2430   34.8820   12.9570 C.3        1       TAS1   0.0000
      4 C2              48.2430   34.8820   10.5530 C.3        1       TAS1   0.0000
      5 C3              48.2430   31.2760   16.5640 C.3        1       TAS1   0.0000
      6 C4              48.2430   31.2760   14.1590 C.3        1       TAS1   0.0000
      7 C5              51.8500   34.8820    9.3510 C.3        1       TAS1   0.0000
      8 C6              44.6370   34.8820   14.1590 C.3        1       TAS1   0.0000
      9 C7              49.4450   33.6800   17.7660 C.3        1       TAS1   0.0000
     10 C8              49.4450   31.2760   15.3620 C.3        1       TAS1   0.0000
     11 C9              47.0410   36.0840   10.5530 C.3        1       TAS1   0.0000
     12 C11             47.0410   34.8820   16.5640 C.3        1       TAS1   0.0000
     13 C12             49.4450   36.0840    8.1490 C.3        1       TAS1   0.0000
     14 C13             53.0520   36.0840    9.3510 C.3        1       TAS1   0.0000
     15 C14             48.2430   36.0840   11.7550 C.3        1       TAS1   0.0000
     16 C15             43.4350   37.2860    8.1490 C.3        1       TAS1   0.0000
     17 C16             45.8390   34.8820   12.9570 C.3        1       TAS1   0.0000
     18 C17             47.0410   36.0840   12.9570 C.3        1       TAS1   0.0000
     19 C18             53.0520   37.2860   10.5530 C.3        1       TAS1   0.0000
     20 C19             45.8390   34.8820   10.5530 C.3        1       TAS1   0.0000
     21 C21             49.4450   33.6800   15.3620 C.3        1       TAS1   0.0000
     22 C22             47.0410   36.0840   15.3620 C.3        1       TAS1   0.0000
     23 C23             45.8390   36.0840   16.5640 C.3        1       TAS1   0.0000
     24 C24             49.4450   32.4780   14.1590 C.3        1       TAS1   0.0000
     25 C25             43.4350   37.2860   12.9570 C.3        1       TAS1   0.0000
     26 C26             44.6370   36.0840   10.5530 C.3        1       TAS1   0.0000
     27 C27             48.2430   33.6800   16.5640 C.3        1       TAS1   0.0000
     28 C28             50.6480   33.6800    9.3510 C.3        1       TAS1   0.0000
     29 C29             42.2330   36.0840   10.5530 C.3        1       TAS1   0.0000
     30 C30             48.2430   32.4780   15.3620 C.3        1       TAS1   0.0000
     31 C31             49.4450   34.8820    9.3510 C.3        1       TAS1   0.0000
     32 C32             49.4450   32.4780    9.3510 C.3        1       TAS1   0.0000
     33 C33             48.2430   32.4780   17.7660 C.3        1       TAS1   0.0000
     34 C34             50.6480   36.0840    9.3510 C.3        1       TAS1   0.0000
     35 C35             49.4450   36.0840   10.5530 C.3        1       TAS1   0.0000
     36 C36             45.8390   36.0840   11.7550 C.3        1       TAS1   0.0000
     37 C37             47.0410   34.8820   14.1590 C.3        1       TAS1   0.0000
     38 C38             48.2430   32.4780   10.5530 C.3        1       TAS1   0.0000
     39 C39             49.4450   37.2860   11.7550 C.3        1       TAS1   0.0000
     40 C40             51.8500   37.2860    9.3510 C.3        1       TAS1   0.0000
     41 C41             47.0410   33.6800   10.5530 C.3        1       TAS1   0.0000
     42 C42             43.4350   38.4890    9.3510 C.3        1       TAS1   0.0000
     43 C43             50.6480   37.2860    8.1490 C.3        1       TAS1   0.0000
     44 C44             44.6370   34.8820   11.7550 C.3        1       TAS1   0.0000
     45 C45             44.6370   37.2860   14.1590 C.3        1       TAS1   0.0000
     46 C46             48.2430   36.0840    9.3510 C.3        1       TAS1   0.0000
     47 C48             44.6370   36.0840   12.9570 C.3        1       TAS1   0.0000
     48 C49             42.2330   37.2860   11.7550 C.3        1       TAS1   0.0000
     49 C50             50.6480   37.2860   10.5530 C.3        1       TAS1   0.0000
     50 C51             47.0410   34.8820   11.7550 C.3        1       TAS1   0.0000
     51 C52             48.2430   33.6800   14.1590 C.3        1       TAS1   0.0000
     52 C53             45.8390   34.8820   17.7660 C.3        1       TAS1   0.0000
     53 C54             47.0410   33.6800   15.3620 C.3        1       TAS1   0.0000
     54 C55             48.2430   33.6800   11.7550 C.3        1       TAS1   0.0000
     55 C56             48.2430   32.4780   12.9570 C.3        1       TAS1   0.0000
     56 C57             47.0410   33.6800   12.9570 C.3        1       TAS1   0.0000
     57 C58             44.6370   37.2860   11.7550 C.3        1       TAS1   0.0000
     58 C59             49.4450   33.6800    8.1490 C.3        1       TAS1   0.0000
     59 C60             50.6480   34.8820    8.1490 C.3        1       TAS1   0.0000
     60 C61             49.4450   33.6800   10.5530 C.3        1       TAS1   0.0000
     61 C62             48.2430   37.2860   10.5530 C.3        1       TAS1   0.0000
     62 C63             43.4350   36.0840    9.3510 C.3        1       TAS1   0.0000
     63 C64             45.8390   33.6800   16.5640 C.3        1       TAS1   0.0000
     64 C65             49.4450   32.4780   16.5640 C.3        1       TAS1   0.0000
     65 C66             49.4450   37.2860    9.3510 C.3        1       TAS1   0.0000
     66 C67             43.4350   36.0840   11.7550 C.3        1       TAS1   0.0000
     67 C68             45.8390   34.8820   15.3620 C.3        1       TAS1   0.0000
     68 C69             48.2430   34.8820   17.7660 C.3        1       TAS1   0.0000
     69 C70             47.0410   32.4780   16.5640 C.3        1       TAS1   0.0000
     70 C71             45.8390   36.0840   14.1590 C.3        1       TAS1   0.0000
     71 C72             42.2330   38.4890   10.5530 C.3        1       TAS1   0.0000
     72 C73             45.8390   37.2860   12.9570 C.3        1       TAS1   0.0000
     73 C74             49.4450   34.8820   11.7550 C.3        1       TAS1   0.0000
     74 C75             43.4350   38.4890   11.7550 C.3        1       TAS1   0.0000
     75 C76             43.4350   37.2860   10.5530 C.3        1       TAS1   0.0000
     76 N1              53.0350   35.7290   11.0630 N.3        1       TAS1   0.5578
     77 N2              43.6110   36.0670    7.4360 N.3        1       TAS1   0.6285
     78 N3              45.0520   34.6240    9.3200 N.3        1       TAS1   0.6285
     79 N4              41.9820   38.6390   13.5330 N.3        1       TAS1   0.4212
