# Supplementary material for: Improving Docking Performance Using Negative Image-Based Rescoring
Source: Front Pharmacol. 2018 Mar 26;9:260. doi: 10.3389/fphar.2018.00260 (PMC5879118; doi:10.3389/fphar.2018.00260)
Supplement: Supplementary file 1 [file DataSheet1.zip › taskut_supplement/1xoz_7Arad.mol2]

@<TRIPOS>MOLECULE 
1xoz_7Arad
 95 
 SMALL 
 USER_CHARGES 
 
@<TRIPOS>ATOM 
      1 N1              47.7350   38.6200    9.4430 N.3        1       TAS1   0.5551
      2 O1              45.9190   37.0120    9.5680 O.3        1       TAS1  -0.4083
      3 O2              42.4900   37.0470    9.5920 O.3        1       TAS1  -0.4083
      4 C1              49.4770   34.9140    8.1800 C.3        1       TAS1   0.0000
      5 C2              49.4770   33.7110   16.5950 C.3        1       TAS1   0.0000
      6 C3              49.4770   33.7110   14.1910 C.3        1       TAS1   0.0000
      7 C4              43.4660   38.5200   10.5840 C.3        1       TAS1   0.0000
      8 C5              49.4770   33.7110    9.3820 C.3        1       TAS1   0.0000
      9 C7              49.4770   32.5090   17.7970 C.3        1       TAS1   0.0000
     10 C8              49.4770   32.5090   15.3930 C.3        1       TAS1   0.0000
     11 C9              47.0730   37.3180   10.5840 C.3        1       TAS1   0.0000
     12 C11             43.4660   37.3180   11.7870 C.3        1       TAS1   0.0000
     13 C12             49.4770   31.3070   16.5950 C.3        1       TAS1   0.0000
     14 C14             49.4770   31.3070   11.7870 C.3        1       TAS1   0.0000
     15 C15             43.4660   36.1160   10.5840 C.3        1       TAS1   0.0000
     16 C18             49.4770   30.1050   15.3930 C.3        1       TAS1   0.0000
     17 C19             42.2640   38.5200   11.7870 C.3        1       TAS1   0.0000
     18 C20             42.2640   38.5200    9.3820 C.3        1       TAS1   0.0000
     19 C21             43.4660   34.9140   11.7870 C.3        1       TAS1   0.0000
     20 C25             43.4660   38.5200   12.9890 C.3        1       TAS1   0.0000
     21 C29             45.8700   37.3180   14.1910 C.3        1       TAS1   0.0000
     22 C30             50.6790   33.7110   17.7970 C.3        1       TAS1   0.0000
     23 C31             45.8700   37.3180   11.7870 C.3        1       TAS1   0.0000
     24 C32             51.8810   34.9140    8.1800 C.3        1       TAS1   0.0000
     25 C34             45.8700   36.1160   15.3930 C.3        1       TAS1   0.0000
     26 C35             45.8700   36.1160   12.9890 C.3        1       TAS1   0.0000
     27 C36             45.8700   36.1160   10.5840 C.3        1       TAS1   0.0000
     28 C37             44.6680   34.9140   12.9890 C.3        1       TAS1   0.0000
     29 C38             53.0830   38.5200   10.5840 C.3        1       TAS1   0.0000
     30 C39             45.8700   34.9140   16.5950 C.3        1       TAS1   0.0000
     31 C40             45.8700   34.9140   14.1910 C.3        1       TAS1   0.0000
     32 C41             45.8700   34.9140   11.7870 C.3        1       TAS1   0.0000
     33 C43             44.6680   37.3180   17.7970 C.3        1       TAS1   0.0000
     34 C44             44.6680   37.3180   15.3930 C.3        1       TAS1   0.0000
     35 C46             44.6680   37.3180   12.9890 C.3        1       TAS1   0.0000
     36 C47             44.6680   37.3180   10.5840 C.3        1       TAS1   0.0000
     37 C48             45.8700   38.5200   15.3930 C.3        1       TAS1   0.0000
     38 C49             45.8700   33.7110   12.9890 C.3        1       TAS1   0.0000
     39 C50             45.8700   33.7110   10.5840 C.3        1       TAS1   0.0000
     40 C52             50.6790   33.7110    8.1800 C.3        1       TAS1   0.0000
     41 C53             44.6680   36.1160   14.1910 C.3        1       TAS1   0.0000
     42 C54             48.2750   32.5090   11.7870 C.3        1       TAS1   0.0000
     43 C55             44.6680   36.1160   11.7870 C.3        1       TAS1   0.0000
     44 C56             44.6680   36.1160    9.3820 C.3        1       TAS1   0.0000
     45 C58             44.6680   34.9140   17.7970 C.3        1       TAS1   0.0000
     46 C60             47.0730   34.9140   17.7970 C.3        1       TAS1   0.0000
     47 C62             44.6680   34.9140   10.5840 C.3        1       TAS1   0.0000
     48 C64             48.2750   36.1160   10.5840 C.3        1       TAS1   0.0000
     49 C65             44.6680   33.7110   16.5950 C.3        1       TAS1   0.0000
     50 C66             51.8810   37.3180   10.5840 C.3        1       TAS1   0.0000
     51 C67             51.8810   37.3180    8.1800 C.3        1       TAS1   0.0000
     52 C68             49.4770   32.5090   10.5840 C.3        1       TAS1   0.0000
     53 C69             48.2750   34.9140   16.5950 C.3        1       TAS1   0.0000
     54 C70             49.4770   38.5200    9.3820 C.3        1       TAS1   0.0000
     55 C71             48.2750   34.9140   11.7870 C.3        1       TAS1   0.0000
     56 C73             51.8810   36.1160    9.3820 C.3        1       TAS1   0.0000
     57 C74             47.0730   38.5200   16.5950 C.3        1       TAS1   0.0000
     58 C75             48.2750   33.7110   17.7970 C.3        1       TAS1   0.0000
     59 C76             48.2750   33.7110   15.3930 C.3        1       TAS1   0.0000
     60 C77             48.2750   33.7110   12.9890 C.3        1       TAS1   0.0000
     61 C78             48.2750   33.7110   10.5840 C.3        1       TAS1   0.0000
     62 C80             47.0730   36.1160   14.1910 C.3        1       TAS1   0.0000
     63 C81             47.0730   36.1160   11.7870 C.3        1       TAS1   0.0000
     64 C82             48.2750   32.5090   16.5950 C.3        1       TAS1   0.0000
     65 C83             48.2750   32.5090   14.1910 C.3        1       TAS1   0.0000
     66 C84             50.6790   37.3180    9.3820 C.3        1       TAS1   0.0000
     67 C85             48.2750   32.5090    9.3820 C.3        1       TAS1   0.0000
     68 C86             47.0730   34.9140   15.3930 C.3        1       TAS1   0.0000
     69 C87             47.0730   34.9140   12.9890 C.3        1       TAS1   0.0000
     70 C88             45.8700   33.7110   15.3930 C.3        1       TAS1   0.0000
     71 C89             47.0730   34.9140   10.5840 C.3        1       TAS1   0.0000
     72 C90             48.2750   31.3070   15.3930 C.3        1       TAS1   0.0000
     73 C92             50.6790   36.1160   10.5840 C.3        1       TAS1   0.0000
     74 C93             50.6790   36.1160    8.1800 C.3        1       TAS1   0.0000
     75 C94             47.0730   33.7110   16.5950 C.3        1       TAS1   0.0000
     76 C95             47.0730   33.7110   14.1910 C.3        1       TAS1   0.0000
     77 C96             47.0730   33.7110   11.7870 C.3        1       TAS1   0.0000
     78 C97             48.2750   30.1050   16.5950 C.3        1       TAS1   0.0000
     79 C100            50.6790   34.9140    9.3820 C.3        1       TAS1   0.0000
     80 C101            47.0730   32.5090   15.3930 C.3        1       TAS1   0.0000
     81 C103            47.0730   32.5090   10.5840 C.3        1       TAS1   0.0000
     82 C104            49.4770   37.3180   10.5840 C.3        1       TAS1   0.0000
     83 C108            47.0730   31.3070   16.5950 C.3        1       TAS1   0.0000
     84 C111            48.2750   31.3070   12.9890 C.3        1       TAS1   0.0000
     85 C112            49.4770   36.1160   11.7870 C.3        1       TAS1   0.0000
     86 C113            49.4770   36.1160    9.3820 C.3        1       TAS1   0.0000
     87 C114            53.0830   37.3180    9.3820 C.3        1       TAS1   0.0000
     88 C115            49.4770   34.9140   17.7970 C.3        1       TAS1   0.0000
     89 C116            49.4770   34.9140   10.5840 C.3        1       TAS1   0.0000
     90 N2              40.0020   37.2520   15.1100 N.3        1       TAS1   0.5014
     91 N3              50.4700   32.7890    6.9390 N.3        1       TAS1   0.6195
     92 N4              39.9850   34.3660   12.8330 N.3        1       TAS1   0.5578
     93 N5              45.0520   34.6240    9.3200 N.3        1       TAS1   0.6285
     94 N6              43.6110   36.0670    7.4360 N.3        1       TAS1   0.6285
     95 N7              41.9820   38.6390   13.5330 N.3        1       TAS1   0.4212
