# Supplementary material for: Improving Docking Performance Using Negative Image-Based Rescoring
Source: Front Pharmacol. 2018 Mar 26;9:260. doi: 10.3389/fphar.2018.00260 (PMC5879118; doi:10.3389/fphar.2018.00260)
Supplement: Supplementary file 1 [file DataSheet1.zip › taskut_supplement/1xp0_10Arad.mol2]

@<TRIPOS>MOLECULE 
1xp0_10Arad
 277 
 SMALL 
 USER_CHARGES 
 
@<TRIPOS>ATOM 
      1 O1             -21.1790   20.9710   69.8450 O.3        1       TAS1  -0.4463
      2 N1             -21.4810   32.4040   68.9120 N.3        1       TAS1   0.6015
      3 O2             -20.2670   19.2410   61.9030 O.3        1       TAS1  -0.2624
      4 O3             -20.5340   33.1170   59.6390 O.3        1       TAS1  -0.4083
      5 C1             -18.3610   34.9880   59.4680 C.3        1       TAS1   0.0000
      6 C2             -19.5630   31.3820   66.6810 C.3        1       TAS1   0.0000
      7 C3             -24.3720   27.7750   65.4790 C.3        1       TAS1   0.0000
      8 C4             -23.1700   19.3610   63.0740 C.3        1       TAS1   0.0000
      9 C5             -21.9680   27.7750   60.6700 C.3        1       TAS1   0.0000
     10 C7             -20.7660   25.3710   59.4680 C.3        1       TAS1   0.0000
     11 C8             -23.1700   22.9670   57.0640 C.3        1       TAS1   0.0000
     12 C11            -25.5740   24.1690   58.2660 C.3        1       TAS1   0.0000
     13 C12            -17.1590   28.9770   59.4680 C.3        1       TAS1   0.0000
     14 C13            -23.1700   26.5730   67.8830 C.3        1       TAS1   0.0000
     15 C14            -29.1800   24.1690   66.6810 C.3        1       TAS1   0.0000
     16 C15            -23.1700   26.5730   65.4790 C.3        1       TAS1   0.0000
     17 C16            -21.9680   31.3820   66.6810 C.3        1       TAS1   0.0000
     18 C17            -23.1700   26.5730   63.0740 C.3        1       TAS1   0.0000
     19 C18            -19.5630   26.5730   59.4680 C.3        1       TAS1   0.0000
     20 C19            -20.7660   26.5730   60.6700 C.3        1       TAS1   0.0000
     21 C20            -18.3610   30.1790   59.4680 C.3        1       TAS1   0.0000
     22 C21            -19.5630   30.1790   65.4790 C.3        1       TAS1   0.0000
     23 C22            -26.7760   24.1690   69.0850 C.3        1       TAS1   0.0000
     24 C23            -29.1800   27.7750   65.4790 C.3        1       TAS1   0.0000
     25 C25            -23.1700   22.9670   61.8720 C.3        1       TAS1   0.0000
     26 C26            -20.7660   32.5840   64.2760 C.3        1       TAS1   0.0000
     27 C27            -19.5630   30.1790   60.6700 C.3        1       TAS1   0.0000
     28 C28            -20.7660   27.7750   59.4680 C.3        1       TAS1   0.0000
     29 C29            -29.1800   22.9670   58.2660 C.3        1       TAS1   0.0000
     30 C30            -17.1590   30.1790   58.2660 C.3        1       TAS1   0.0000
     31 C32            -24.3720   22.9670   63.0740 C.3        1       TAS1   0.0000
     32 C34            -24.3720   20.5630   63.0740 C.3        1       TAS1   0.0000
     33 C35            -21.9680   25.3710   67.8830 C.3        1       TAS1   0.0000
     34 C36            -30.3820   22.9670   64.2760 C.3        1       TAS1   0.0000
     35 C37            -23.1700   25.3710   66.6810 C.3        1       TAS1   0.0000
     36 C38            -23.1700   28.9770   70.2870 C.3        1       TAS1   0.0000
     37 C39            -24.3720   22.9670   60.6700 C.3        1       TAS1   0.0000
     38 C40            -23.1700   25.3710   64.2760 C.3        1       TAS1   0.0000
     39 C41            -23.1700   24.1690   70.2870 C.3        1       TAS1   0.0000
     40 C42            -23.1700   25.3710   61.8720 C.3        1       TAS1   0.0000
     41 C43            -23.1700   21.7650   58.2660 C.3        1       TAS1   0.0000
     42 C44            -21.9680   25.3710   60.6700 C.3        1       TAS1   0.0000
     43 C45            -23.1700   19.3610   65.4790 C.3        1       TAS1   0.0000
     44 C46            -25.5740   25.3710   59.4680 C.3        1       TAS1   0.0000
     45 C47            -27.9780   24.1690   60.6700 C.3        1       TAS1   0.0000
     46 C48            -21.9680   31.3820   61.8720 C.3        1       TAS1   0.0000
     47 C50            -26.7760   25.3710   70.2870 C.3        1       TAS1   0.0000
     48 C51            -24.3720   19.3610   64.2760 C.3        1       TAS1   0.0000
     49 C52            -23.1700   32.5840   69.0850 C.3        1       TAS1   0.0000
     50 C53            -23.1700   32.5840   66.6810 C.3        1       TAS1   0.0000
     51 C54            -26.7760   25.3710   65.4790 C.3        1       TAS1   0.0000
     52 C55            -29.1800   25.3710   63.0740 C.3        1       TAS1   0.0000
     53 C56            -20.7660   32.5840   66.6810 C.3        1       TAS1   0.0000
     54 C58            -23.1700   27.7750   61.8720 C.3        1       TAS1   0.0000
     55 C59            -23.1700   32.5840   64.2760 C.3        1       TAS1   0.0000
     56 C60            -25.5740   24.1690   70.2870 C.3        1       TAS1   0.0000
     57 C61            -23.1700   24.1690   67.8830 C.3        1       TAS1   0.0000
     58 C62            -20.7660   32.5840   61.8720 C.3        1       TAS1   0.0000
     59 C63            -29.1800   22.9670   60.6700 C.3        1       TAS1   0.0000
     60 C64            -26.7760   22.9670   58.2660 C.3        1       TAS1   0.0000
     61 C66            -23.1700   24.1690   63.0740 C.3        1       TAS1   0.0000
     62 C68            -23.1700   24.1690   60.6700 C.3        1       TAS1   0.0000
     63 C70            -24.3720   27.7750   70.2870 C.3        1       TAS1   0.0000
     64 C71            -20.7660   19.3610   65.4790 C.3        1       TAS1   0.0000
     65 C74            -14.7550   30.1790   58.2660 C.3        1       TAS1   0.0000
     66 C75            -23.1700   31.3820   67.8830 C.3        1       TAS1   0.0000
     67 C76            -20.7660   34.9880   61.8720 C.3        1       TAS1   0.0000
     68 C77            -19.5630   34.9880   63.0740 C.3        1       TAS1   0.0000
     69 C78            -23.1700   31.3820   65.4790 C.3        1       TAS1   0.0000
     70 C79            -23.1700   20.5630   59.4680 C.3        1       TAS1   0.0000
     71 C80            -20.7660   31.3820   63.0740 C.3        1       TAS1   0.0000
     72 C81            -19.5630   25.3710   60.6700 C.3        1       TAS1   0.0000
     73 C82            -21.9680   26.5730   61.8720 C.3        1       TAS1   0.0000
     74 C83            -23.1700   22.9670   69.0850 C.3        1       TAS1   0.0000
     75 C84            -23.1700   22.9670   66.6810 C.3        1       TAS1   0.0000
     76 C85            -18.3610   26.5730   58.2660 C.3        1       TAS1   0.0000
     77 C86            -21.9680   27.7750   67.8830 C.3        1       TAS1   0.0000
     78 C87            -19.5630   26.5730   69.0850 C.3        1       TAS1   0.0000
     79 C89            -25.5740   26.5730   67.8830 C.3        1       TAS1   0.0000
     80 C90            -26.7760   21.7650   57.0640 C.3        1       TAS1   0.0000
     81 C91            -23.1700   22.9670   59.4680 C.3        1       TAS1   0.0000
     82 C93            -18.3610   30.1790   66.6810 C.3        1       TAS1   0.0000
     83 C95            -23.1700   30.1790   69.0850 C.3        1       TAS1   0.0000
     84 C96            -26.7760   24.1690   64.2760 C.3        1       TAS1   0.0000
     85 C97            -24.3720   24.1690   64.2760 C.3        1       TAS1   0.0000
     86 C98            -20.7660   30.1790   66.6810 C.3        1       TAS1   0.0000
     87 C99            -25.5740   24.1690   60.6700 C.3        1       TAS1   0.0000
     88 C100           -23.1700   22.9670   64.2760 C.3        1       TAS1   0.0000
     89 C101           -20.7660   30.1790   64.2760 C.3        1       TAS1   0.0000
     90 C102           -20.7660   30.1790   61.8720 C.3        1       TAS1   0.0000
     91 C103           -25.5740   26.5730   65.4790 C.3        1       TAS1   0.0000
     92 C105           -23.1700   21.7650   67.8830 C.3        1       TAS1   0.0000
     93 C106           -27.9780   22.9670   61.8720 C.3        1       TAS1   0.0000
     94 C107           -24.3720   25.3710   60.6700 C.3        1       TAS1   0.0000
     95 C108           -23.1700   21.7650   65.4790 C.3        1       TAS1   0.0000
     96 C109           -24.3720   20.5630   60.6700 C.3        1       TAS1   0.0000
     97 C110           -20.7660   28.9770   67.8830 C.3        1       TAS1   0.0000
     98 C111           -26.7760   26.5730   61.8720 C.3        1       TAS1   0.0000
     99 C113           -24.3720   20.5630   58.2660 C.3        1       TAS1   0.0000
    100 C114           -21.9680   33.7860   64.2760 C.3        1       TAS1   0.0000
    101 C115           -21.9680   27.7750   63.0740 C.3        1       TAS1   0.0000
    102 C116           -25.5740   22.9670   61.8720 C.3        1       TAS1   0.0000
    103 C117           -21.9680   33.7860   61.8720 C.3        1       TAS1   0.0000
    104 C118           -23.1700   21.7650   55.8620 C.3        1       TAS1   0.0000
    105 C119           -18.3610   28.9770   70.2870 C.3        1       TAS1   0.0000
    106 C121           -23.1700   28.9770   67.8830 C.3        1       TAS1   0.0000
    107 C122           -29.1800   22.9670   65.4790 C.3        1       TAS1   0.0000
    108 C123           -23.1700   28.9770   65.4790 C.3        1       TAS1   0.0000
    109 C124           -20.7660   28.9770   63.0740 C.3        1       TAS1   0.0000
    110 C125           -29.1800   25.3710   60.6700 C.3        1       TAS1   0.0000
    111 C126           -25.5740   26.5730   63.0740 C.3        1       TAS1   0.0000
    112 C127           -24.3720   32.5840   70.2870 C.3        1       TAS1   0.0000
    113 C128           -21.9680   36.1900   61.8720 C.3        1       TAS1   0.0000
    114 C130           -23.1700   20.5630   66.6810 C.3        1       TAS1   0.0000
    115 C131           -21.9680   32.5840   65.4790 C.3        1       TAS1   0.0000
    116 C132           -17.1590   27.7750   60.6700 C.3        1       TAS1   0.0000
    117 C133           -21.9680   30.1790   67.8830 C.3        1       TAS1   0.0000
    118 C134           -21.9680   32.5840   63.0740 C.3        1       TAS1   0.0000
    119 C135           -24.3720   25.3710   63.0740 C.3        1       TAS1   0.0000
    120 C136           -18.3610   27.7750   69.0850 C.3        1       TAS1   0.0000
    121 C137           -27.9780   25.3710   59.4680 C.3        1       TAS1   0.0000
    122 C138           -20.7660   20.5630   59.4680 C.3        1       TAS1   0.0000
    123 C139           -27.9780   24.1690   58.2660 C.3        1       TAS1   0.0000
    124 C140           -23.1700   28.9770   63.0740 C.3        1       TAS1   0.0000
    125 C141           -21.9680   28.9770   59.4680 C.3        1       TAS1   0.0000
    126 C142           -18.3610   27.7750   71.4890 C.3        1       TAS1   0.0000
    127 C143           -23.1700   27.7750   69.0850 C.3        1       TAS1   0.0000
    128 C144           -24.3720   19.3610   61.8720 C.3        1       TAS1   0.0000
    129 C146           -23.1700   27.7750   66.6810 C.3        1       TAS1   0.0000
    130 C147           -23.1700   27.7750   64.2760 C.3        1       TAS1   0.0000
    131 C148           -25.5740   25.3710   71.4890 C.3        1       TAS1   0.0000
    132 C149           -24.3720   21.7650   66.6810 C.3        1       TAS1   0.0000
    133 C151           -23.1700   20.5630   57.0640 C.3        1       TAS1   0.0000
    134 C152           -18.3610   28.9770   60.6700 C.3        1       TAS1   0.0000
    135 C153           -23.1700   26.5730   60.6700 C.3        1       TAS1   0.0000
    136 C154           -21.9680   26.5730   59.4680 C.3        1       TAS1   0.0000
    137 C155           -30.3820   22.9670   61.8720 C.3        1       TAS1   0.0000
    138 C157           -24.3720   31.3820   66.6810 C.3        1       TAS1   0.0000
    139 C158           -20.7660   31.3820   65.4790 C.3        1       TAS1   0.0000
    140 C159           -21.9680   31.3820   64.2760 C.3        1       TAS1   0.0000
    141 C160           -27.9780   22.9670   59.4680 C.3        1       TAS1   0.0000
    142 C161           -29.1800   24.1690   61.8720 C.3        1       TAS1   0.0000
    143 C162           -21.9680   22.9670   60.6700 C.3        1       TAS1   0.0000
    144 C163           -24.3720   21.7650   64.2760 C.3        1       TAS1   0.0000
    145 C164           -24.3720   22.9670   58.2660 C.3        1       TAS1   0.0000
    146 C165           -27.9780   25.3710   69.0850 C.3        1       TAS1   0.0000
    147 C166           -18.3610   26.5730   70.2870 C.3        1       TAS1   0.0000
    148 C167           -20.7660   20.5630   66.6810 C.3        1       TAS1   0.0000
    149 C168           -19.5630   34.9880   60.6700 C.3        1       TAS1   0.0000
    150 C169           -20.7660   25.3710   69.0850 C.3        1       TAS1   0.0000
    151 C170           -24.3720   24.1690   61.8720 C.3        1       TAS1   0.0000
    152 C171           -27.9780   26.5730   65.4790 C.3        1       TAS1   0.0000
    153 C172           -27.9780   24.1690   65.4790 C.3        1       TAS1   0.0000
    154 C173           -21.9680   26.5730   69.0850 C.3        1       TAS1   0.0000
    155 C175           -21.9680   21.7650   69.0850 C.3        1       TAS1   0.0000
    156 C176           -24.3720   21.7650   61.8720 C.3        1       TAS1   0.0000
    157 C177           -29.1800   25.3710   67.8830 C.3        1       TAS1   0.0000
    158 C178           -21.9680   30.1790   65.4790 C.3        1       TAS1   0.0000
    159 C179           -24.3720   32.5840   67.8830 C.3        1       TAS1   0.0000
    160 C180           -26.7760   24.1690   61.8720 C.3        1       TAS1   0.0000
    161 C181           -25.5740   26.5730   60.6700 C.3        1       TAS1   0.0000
    162 C182           -21.9680   30.1790   63.0740 C.3        1       TAS1   0.0000
    163 C183           -21.9680   20.5630   67.8830 C.3        1       TAS1   0.0000
    164 C184           -25.5740   20.5630   64.2760 C.3        1       TAS1   0.0000
    165 C185           -17.1590   27.7750   58.2660 C.3        1       TAS1   0.0000
    166 C186           -21.9680   30.1790   60.6700 C.3        1       TAS1   0.0000
    167 C187           -24.3720   22.9670   55.8620 C.3        1       TAS1   0.0000
    168 C188           -21.9680   21.7650   59.4680 C.3        1       TAS1   0.0000
    169 C189           -25.5740   32.5840   69.0850 C.3        1       TAS1   0.0000
    170 C190           -20.7660   31.3820   60.6700 C.3        1       TAS1   0.0000
    171 C191           -24.3720   31.3820   69.0850 C.3        1       TAS1   0.0000
    172 C192           -24.3720   21.7650   57.0640 C.3        1       TAS1   0.0000
    173 C193           -15.9570   28.9770   58.2660 C.3        1       TAS1   0.0000
    174 C195           -23.1700   19.3610   60.6700 C.3        1       TAS1   0.0000
    175 C196           -18.3610   25.3710   69.0850 C.3        1       TAS1   0.0000
    176 C197           -30.3820   24.1690   60.6700 C.3        1       TAS1   0.0000
    177 C198           -24.3720   21.7650   59.4680 C.3        1       TAS1   0.0000
    178 C199           -27.9780   25.3710   66.6810 C.3        1       TAS1   0.0000
    179 C200           -29.1800   22.9670   63.0740 C.3        1       TAS1   0.0000
    180 C202           -27.9780   25.3710   64.2760 C.3        1       TAS1   0.0000
    181 C203           -25.5740   20.5630   61.8720 C.3        1       TAS1   0.0000
    182 C205           -15.9570   25.3710   69.0850 C.3        1       TAS1   0.0000
    183 C206           -24.3720   31.3820   64.2760 C.3        1       TAS1   0.0000
    184 C207           -21.9680   28.9770   66.6810 C.3        1       TAS1   0.0000
    185 C209           -26.7760   26.5730   69.0850 C.3        1       TAS1   0.0000
    186 C210           -24.3720   28.9770   64.2760 C.3        1       TAS1   0.0000
    187 C211           -26.7760   24.1690   59.4680 C.3        1       TAS1   0.0000
    188 C212           -24.3720   22.9670   65.4790 C.3        1       TAS1   0.0000
    189 C213           -21.9680   28.9770   61.8720 C.3        1       TAS1   0.0000
    190 C214           -20.7660   33.7860   63.0740 C.3        1       TAS1   0.0000
    191 C215           -19.5630   32.5840   60.6700 C.3        1       TAS1   0.0000
    192 C216           -21.9680   20.5630   58.2660 C.3        1       TAS1   0.0000
    193 C218           -25.5740   25.3710   64.2760 C.3        1       TAS1   0.0000
    194 C219           -23.1700   24.1690   58.2660 C.3        1       TAS1   0.0000
    195 C220           -30.3820   24.1690   63.0740 C.3        1       TAS1   0.0000
    196 C221           -31.5840   25.3710   63.0740 C.3        1       TAS1   0.0000
    197 C222           -27.9780   24.1690   67.8830 C.3        1       TAS1   0.0000
    198 C223           -17.1590   26.5730   69.0850 C.3        1       TAS1   0.0000
    199 C224           -21.9680   34.9880   63.0740 C.3        1       TAS1   0.0000
    200 C226           -24.3720   27.7750   67.8830 C.3        1       TAS1   0.0000
    201 C227           -23.1700   25.3710   69.0850 C.3        1       TAS1   0.0000
    202 C228           -25.5740   21.7650   60.6700 C.3        1       TAS1   0.0000
    203 C229           -21.9680   24.1690   59.4680 C.3        1       TAS1   0.0000
    204 C230           -20.7660   34.9880   59.4680 C.3        1       TAS1   0.0000
    205 C231           -26.7760   27.7750   63.0740 C.3        1       TAS1   0.0000
    206 C233           -25.5740   31.3820   70.2870 C.3        1       TAS1   0.0000
    207 C234           -26.7760   22.9670   55.8620 C.3        1       TAS1   0.0000
    208 C236           -21.9680   19.3610   59.4680 C.3        1       TAS1   0.0000
    209 C237           -25.5740   33.7860   67.8830 C.3        1       TAS1   0.0000
    210 C238           -21.9680   26.5730   66.6810 C.3        1       TAS1   0.0000
    211 C239           -25.5740   27.7750   64.2760 C.3        1       TAS1   0.0000
    212 C240           -20.7660   28.9770   60.6700 C.3        1       TAS1   0.0000
    213 C241           -29.1800   24.1690   59.4680 C.3        1       TAS1   0.0000
    214 C242           -25.5740   25.3710   66.6810 C.3        1       TAS1   0.0000
    215 C243           -23.1700   30.1790   64.2760 C.3        1       TAS1   0.0000
    216 C244           -26.7760   25.3710   67.8830 C.3        1       TAS1   0.0000
    217 C246           -25.5740   25.3710   69.0850 C.3        1       TAS1   0.0000
    218 C248           -24.3720   26.5730   69.0850 C.3        1       TAS1   0.0000
    219 C249           -21.9680   24.1690   69.0850 C.3        1       TAS1   0.0000
    220 C250           -24.3720   24.1690   59.4680 C.3        1       TAS1   0.0000
    221 C251           -24.3720   26.5730   66.6810 C.3        1       TAS1   0.0000
    222 C252           -20.7660   25.3710   61.8720 C.3        1       TAS1   0.0000
    223 C253           -26.7760   26.5730   64.2760 C.3        1       TAS1   0.0000
    224 C254           -27.9780   22.9670   57.0640 C.3        1       TAS1   0.0000
    225 C255           -24.3720   26.5730   64.2760 C.3        1       TAS1   0.0000
    226 C256           -18.3610   33.7860   60.6700 C.3        1       TAS1   0.0000
    227 C257           -23.1700   34.9880   61.8720 C.3        1       TAS1   0.0000
    228 C258           -24.3720   26.5730   61.8720 C.3        1       TAS1   0.0000
    229 C260           -19.5630   27.7750   60.6700 C.3        1       TAS1   0.0000
    230 C261           -23.1700   21.7650   60.6700 C.3        1       TAS1   0.0000
    231 C262           -27.9780   26.5730   70.2870 C.3        1       TAS1   0.0000
    232 C263           -21.9680   21.7650   66.6810 C.3        1       TAS1   0.0000
    233 C265           -25.5740   22.9670   57.0640 C.3        1       TAS1   0.0000
    234 C266           -24.3720   25.3710   70.2870 C.3        1       TAS1   0.0000
    235 C267           -24.3720   25.3710   67.8830 C.3        1       TAS1   0.0000
    236 C268           -27.9780   24.1690   63.0740 C.3        1       TAS1   0.0000
    237 C269           -24.3720   28.9770   69.0850 C.3        1       TAS1   0.0000
    238 C270           -24.3720   25.3710   65.4790 C.3        1       TAS1   0.0000
    239 C271           -20.7660   27.7750   61.8720 C.3        1       TAS1   0.0000
    240 C272           -25.5740   26.5730   70.2870 C.3        1       TAS1   0.0000
    241 C273           -26.7760   25.3710   63.0740 C.3        1       TAS1   0.0000
    242 C274           -27.9780   25.3710   61.8720 C.3        1       TAS1   0.0000
    243 C275           -27.9780   27.7750   64.2760 C.3        1       TAS1   0.0000
    244 C276           -24.3720   27.7750   63.0740 C.3        1       TAS1   0.0000
    245 C277           -26.7760   25.3710   60.6700 C.3        1       TAS1   0.0000
    246 C278           -24.3720   21.7650   69.0850 C.3        1       TAS1   0.0000
    247 C280           -24.3720   20.5630   65.4790 C.3        1       TAS1   0.0000
    248 C282           -26.7760   26.5730   66.6810 C.3        1       TAS1   0.0000
    249 C283           -21.9680   22.9670   67.8830 C.3        1       TAS1   0.0000
    250 C284           -30.3820   28.9770   65.4790 C.3        1       TAS1   0.0000
    251 C285           -23.1700   25.3710   59.4680 C.3        1       TAS1   0.0000
    252 C286           -21.9680   25.3710   65.4790 C.3        1       TAS1   0.0000
    253 C287           -23.1700   33.7860   63.0740 C.3        1       TAS1   0.0000
    254 C288           -25.5740   25.3710   61.8720 C.3        1       TAS1   0.0000
    255 C290           -24.3720   24.1690   69.0850 C.3        1       TAS1   0.0000
    256 C291           -21.9680   24.1690   66.6810 C.3        1       TAS1   0.0000
    257 C292           -23.1700   30.1790   66.6810 C.3        1       TAS1   0.0000
    258 C293           -21.9680   34.9880   60.6700 C.3        1       TAS1   0.0000
    259 C294           -29.1800   24.1690   64.2760 C.3        1       TAS1   0.0000
    260 C295           -21.9680   24.1690   61.8720 C.3        1       TAS1   0.0000
    261 C296           -21.9680   28.9770   64.2760 C.3        1       TAS1   0.0000
    262 C298           -25.5740   21.7650   58.2660 C.3        1       TAS1   0.0000
    263 C299           -25.5740   27.7750   69.0850 C.3        1       TAS1   0.0000
    264 C300           -21.9680   25.3710   63.0740 C.3        1       TAS1   0.0000
    265 C301           -18.3610   27.7750   59.4680 C.3        1       TAS1   0.0000
    266 C302           -20.7660   26.5730   67.8830 C.3        1       TAS1   0.0000
    267 C303           -18.3610   26.5730   60.6700 C.3        1       TAS1   0.0000
    268 C304           -23.1700   24.1690   65.4790 C.3        1       TAS1   0.0000
    269 C305           -25.5740   21.7650   63.0740 C.3        1       TAS1   0.0000
    270 C307           -29.1800   24.1690   57.0640 C.3        1       TAS1   0.0000
    271 C309           -21.9680   20.5630   60.6700 C.3        1       TAS1   0.0000
    272 N2             -24.0370   25.3520   57.3480 N.3        1       TAS1   0.5664
    273 N3             -24.5930   35.6810   61.7010 N.3        1       TAS1   0.5578
    274 N4             -16.6120   28.5390   70.5950 N.3        1       TAS1   0.8240
    275 N5             -20.6980   28.2050   57.8390 N.3        1       TAS1   0.6285
    276 N6             -20.9440   30.5650   59.5830 N.3        1       TAS1   0.6285
    277 N7             -20.0870   36.7700   63.8290 N.3        1       TAS1   0.4212
