# Supplementary material for: Improving Docking Performance Using Negative Image-Based Rescoring
Source: Front Pharmacol. 2018 Mar 26;9:260. doi: 10.3389/fphar.2018.00260 (PMC5879118; doi:10.3389/fphar.2018.00260)
Supplement: Supplementary file 1 [file DataSheet1.zip › taskut_supplement/1xp0_2Aligdist.mol2]

@<TRIPOS>MOLECULE 
1xp0_2Aligdist
 116 
 SMALL 
 USER_CHARGES 
 
@<TRIPOS>ATOM 
      1 O1             -20.5340   33.1170   59.6390 O.3        1       TAS1  -0.4083
      2 C1             -22.7860   24.5520   63.4580 C.3        1       TAS1   0.0000
      3 C2             -20.3820   30.5630   67.0640 C.3        1       TAS1   0.0000
      4 C3             -22.7860   26.9570   68.2660 C.3        1       TAS1   0.0000
      5 C4             -26.3930   25.7540   65.8620 C.3        1       TAS1   0.0000
      6 C5             -19.1800   28.1590   58.6490 C.3        1       TAS1   0.0000
      7 C6             -22.7860   26.9570   61.0540 C.3        1       TAS1   0.0000
      8 C7             -15.5740   29.3610   58.6490 C.3        1       TAS1   0.0000
      9 C8             -16.7760   26.9570   59.8510 C.3        1       TAS1   0.0000
     10 C9             -22.7860   34.1690   63.4580 C.3        1       TAS1   0.0000
     11 C10            -25.1910   26.9570   65.8620 C.3        1       TAS1   0.0000
     12 C11            -19.1800   31.7650   59.8510 C.3        1       TAS1   0.0000
     13 C12            -22.7860   25.7540   64.6600 C.3        1       TAS1   0.0000
     14 C13            -25.1910   26.9570   61.0540 C.3        1       TAS1   0.0000
     15 C14            -22.7860   25.7540   67.0640 C.3        1       TAS1   0.0000
     16 C15            -22.7860   25.7540   62.2560 C.3        1       TAS1   0.0000
     17 C16            -19.1800   26.9570   59.8510 C.3        1       TAS1   0.0000
     18 C17            -20.3820   29.3610   61.0540 C.3        1       TAS1   0.0000
     19 C18            -17.9780   28.1590   59.8510 C.3        1       TAS1   0.0000
     20 C19            -22.7860   25.7540   59.8510 C.3        1       TAS1   0.0000
     21 C20            -23.9880   30.5630   65.8620 C.3        1       TAS1   0.0000
     22 C21            -20.3820   34.1690   63.4580 C.3        1       TAS1   0.0000
     23 C22            -21.5840   30.5630   65.8620 C.3        1       TAS1   0.0000
     24 C23            -25.1910   25.7540   67.0640 C.3        1       TAS1   0.0000
     25 C24            -23.9880   23.3500   61.0540 C.3        1       TAS1   0.0000
     26 C25            -25.1910   25.7540   64.6600 C.3        1       TAS1   0.0000
     27 C26            -16.7760   28.1590   61.0540 C.3        1       TAS1   0.0000
     28 C27            -25.1910   25.7540   62.2560 C.3        1       TAS1   0.0000
     29 C28            -23.9880   24.5520   59.8510 C.3        1       TAS1   0.0000
     30 C29            -21.5840   35.3710   63.4580 C.3        1       TAS1   0.0000
     31 C30            -17.9780   30.5630   59.8510 C.3        1       TAS1   0.0000
     32 C31            -21.5840   35.3710   61.0540 C.3        1       TAS1   0.0000
     33 C32            -21.5840   24.5520   59.8510 C.3        1       TAS1   0.0000
     34 C33            -22.7860   24.5520   68.2660 C.3        1       TAS1   0.0000
     35 C34            -22.7860   32.9670   64.6600 C.3        1       TAS1   0.0000
     36 C35            -20.3820   28.1590   59.8510 C.3        1       TAS1   0.0000
     37 C36            -21.5840   32.9670   65.8620 C.3        1       TAS1   0.0000
     38 C37            -22.7860   24.5520   61.0540 C.3        1       TAS1   0.0000
     39 C38            -19.1800   34.1690   59.8510 C.3        1       TAS1   0.0000
     40 C39            -20.3820   31.7650   65.8620 C.3        1       TAS1   0.0000
     41 C40            -26.3930   25.7540   61.0540 C.3        1       TAS1   0.0000
     42 C41            -23.9880   30.5630   68.2660 C.3        1       TAS1   0.0000
     43 C42            -19.1800   29.3610   59.8510 C.3        1       TAS1   0.0000
     44 C43            -26.3930   26.9570   62.2560 C.3        1       TAS1   0.0000
     45 C44            -25.1910   24.5520   61.0540 C.3        1       TAS1   0.0000
     46 C45            -21.5840   28.1590   61.0540 C.3        1       TAS1   0.0000
     47 C46            -26.3930   26.9570   64.6600 C.3        1       TAS1   0.0000
     48 C47            -20.3820   32.9670   62.2560 C.3        1       TAS1   0.0000
     49 C48            -20.3820   34.1690   61.0540 C.3        1       TAS1   0.0000
     50 C49            -22.7860   23.3500   64.6600 C.3        1       TAS1   0.0000
     51 C50            -22.7860   23.3500   62.2560 C.3        1       TAS1   0.0000
     52 C51            -20.3820   26.9570   58.6490 C.3        1       TAS1   0.0000
     53 C53            -21.5840   29.3610   64.6600 C.3        1       TAS1   0.0000
     54 C54            -23.9880   23.3500   63.4580 C.3        1       TAS1   0.0000
     55 C55            -21.5840   30.5630   63.4580 C.3        1       TAS1   0.0000
     56 C56            -20.3820   35.3710   62.2560 C.3        1       TAS1   0.0000
     57 C57            -21.5840   34.1690   62.2560 C.3        1       TAS1   0.0000
     58 C58            -25.1910   23.3500   64.6600 C.3        1       TAS1   0.0000
     59 C59            -21.5840   26.9570   62.2560 C.3        1       TAS1   0.0000
     60 C60            -21.5840   32.9670   63.4580 C.3        1       TAS1   0.0000
     61 C61            -22.7860   31.7650   63.4580 C.3        1       TAS1   0.0000
     62 C62            -21.5840   32.9670   61.0540 C.3        1       TAS1   0.0000
     63 C63            -23.9880   24.5520   69.4680 C.3        1       TAS1   0.0000
     64 C64            -19.1800   28.1590   61.0540 C.3        1       TAS1   0.0000
     65 C65            -23.9880   24.5520   67.0640 C.3        1       TAS1   0.0000
     66 C66            -23.9880   31.7650   67.0640 C.3        1       TAS1   0.0000
     67 C67            -23.9880   24.5520   64.6600 C.3        1       TAS1   0.0000
     68 C68            -26.3930   25.7540   63.4580 C.3        1       TAS1   0.0000
     69 C69            -23.9880   24.5520   62.2560 C.3        1       TAS1   0.0000
     70 C70            -17.9780   29.3610   58.6490 C.3        1       TAS1   0.0000
     71 C71            -20.3820   34.1690   58.6490 C.3        1       TAS1   0.0000
     72 C72            -21.5840   26.9570   59.8510 C.3        1       TAS1   0.0000
     73 C73            -17.9780   26.9570   58.6490 C.3        1       TAS1   0.0000
     74 C74            -22.7860   30.5630   67.0640 C.3        1       TAS1   0.0000
     75 C75            -20.3820   31.7650   63.4580 C.3        1       TAS1   0.0000
     76 C76            -21.5840   31.7650   67.0640 C.3        1       TAS1   0.0000
     77 C77            -21.5840   31.7650   64.6600 C.3        1       TAS1   0.0000
     78 C78            -20.3820   25.7540   59.8510 C.3        1       TAS1   0.0000
     79 C79            -25.1910   25.7540   59.8510 C.3        1       TAS1   0.0000
     80 C80            -21.5840   31.7650   62.2560 C.3        1       TAS1   0.0000
     81 C81            -21.5840   31.7650   59.8510 C.3        1       TAS1   0.0000
     82 C82            -22.7860   30.5630   64.6600 C.3        1       TAS1   0.0000
     83 C83            -22.7860   28.1590   62.2560 C.3        1       TAS1   0.0000
     84 C84            -23.9880   23.3500   68.2660 C.3        1       TAS1   0.0000
     85 C85            -21.5840   29.3610   62.2560 C.3        1       TAS1   0.0000
     86 C86            -23.9880   23.3500   65.8620 C.3        1       TAS1   0.0000
     87 C87            -22.7860   29.3610   68.2660 C.3        1       TAS1   0.0000
     88 C88            -22.7860   29.3610   65.8620 C.3        1       TAS1   0.0000
     89 C89            -22.7860   30.5630   62.2560 C.3        1       TAS1   0.0000
     90 C90            -22.7860   29.3610   63.4580 C.3        1       TAS1   0.0000
     91 C91            -16.7760   29.3610   59.8510 C.3        1       TAS1   0.0000
     92 C92            -23.9880   31.7650   64.6600 C.3        1       TAS1   0.0000
     93 C93            -21.5840   29.3610   67.0640 C.3        1       TAS1   0.0000
     94 C94            -25.1910   26.9570   63.4580 C.3        1       TAS1   0.0000
     95 C95            -23.9880   26.9570   67.0640 C.3        1       TAS1   0.0000
     96 C96            -22.7860   31.7650   65.8620 C.3        1       TAS1   0.0000
     97 C97            -23.9880   26.9570   64.6600 C.3        1       TAS1   0.0000
     98 C98            -23.9880   26.9570   62.2560 C.3        1       TAS1   0.0000
     99 C99            -21.5840   30.5630   61.0540 C.3        1       TAS1   0.0000
    100 C100           -20.3820   26.9570   61.0540 C.3        1       TAS1   0.0000
    101 C101           -22.7860   26.9570   65.8620 C.3        1       TAS1   0.0000
    102 C102           -16.7760   28.1590   58.6490 C.3        1       TAS1   0.0000
    103 C103           -22.7860   28.1590   67.0640 C.3        1       TAS1   0.0000
    104 C104           -22.7860   35.3710   62.2560 C.3        1       TAS1   0.0000
    105 C105           -21.5840   25.7540   61.0540 C.3        1       TAS1   0.0000
    106 C106           -20.3820   31.7650   61.0540 C.3        1       TAS1   0.0000
    107 C107           -19.1800   32.9670   61.0540 C.3        1       TAS1   0.0000
    108 C108           -21.5840   30.5630   68.2660 C.3        1       TAS1   0.0000
    109 C109           -23.9880   25.7540   68.2660 C.3        1       TAS1   0.0000
    110 C110           -23.9880   25.7540   65.8620 C.3        1       TAS1   0.0000
    111 C111           -23.9880   25.7540   63.4580 C.3        1       TAS1   0.0000
    112 C112           -23.9880   25.7540   61.0540 C.3        1       TAS1   0.0000
    113 C113           -22.7860   24.5520   65.8620 C.3        1       TAS1   0.0000
    114 C114           -21.5840   29.3610   59.8510 C.3        1       TAS1   0.0000
    115 N1             -20.6980   28.2050   57.8390 N.3        1       TAS1   0.6285
    116 N2             -20.9440   30.5650   59.5830 N.3        1       TAS1   0.6285
