# Supplementary material for: Improving Docking Performance Using Negative Image-Based Rescoring
Source: Front Pharmacol. 2018 Mar 26;9:260. doi: 10.3389/fphar.2018.00260 (PMC5879118; doi:10.3389/fphar.2018.00260)
Supplement: Supplementary file 1 [file DataSheet1.zip › taskut_supplement/1xp0_3Aligdist.mol2]

@<TRIPOS>MOLECULE 
1xp0_3Aligdist
 185 
 SMALL 
 USER_CHARGES 
 
@<TRIPOS>ATOM 
      1 N1             -21.4810   32.4040   68.9120 N.3        1       TAS1   0.6015
      2 O1             -20.5340   33.1170   59.6390 O.3        1       TAS1  -0.4083
      3 C1             -20.3820   35.3710   62.2560 C.3        1       TAS1   0.0000
      4 C2             -27.5950   24.5520   61.0540 C.3        1       TAS1   0.0000
      5 C3             -25.1910   22.1480   61.0540 C.3        1       TAS1   0.0000
      6 C4             -21.5840   24.5520   67.0640 C.3        1       TAS1   0.0000
      7 C5             -23.9880   26.9570   62.2560 C.3        1       TAS1   0.0000
      8 C6             -22.7860   31.7650   63.4580 C.3        1       TAS1   0.0000
      9 C7             -22.7860   26.9570   68.2660 C.3        1       TAS1   0.0000
     10 C8             -22.7860   25.7540   69.4680 C.3        1       TAS1   0.0000
     11 C9             -21.5840   24.5520   59.8510 C.3        1       TAS1   0.0000
     12 C10            -26.3930   24.5520   59.8510 C.3        1       TAS1   0.0000
     13 C11            -26.3930   25.7540   63.4580 C.3        1       TAS1   0.0000
     14 C12            -22.7860   26.9570   61.0540 C.3        1       TAS1   0.0000
     15 C13            -22.7860   26.9570   58.6490 C.3        1       TAS1   0.0000
     16 C14            -20.3820   26.9570   58.6490 C.3        1       TAS1   0.0000
     17 C15            -21.5840   30.5630   61.0540 C.3        1       TAS1   0.0000
     18 C16            -19.1800   28.1590   61.0540 C.3        1       TAS1   0.0000
     19 C17            -22.7860   25.7540   67.0640 C.3        1       TAS1   0.0000
     20 C18            -20.3820   34.1690   63.4580 C.3        1       TAS1   0.0000
     21 C19            -19.1800   34.1690   59.8510 C.3        1       TAS1   0.0000
     22 C20            -20.3820   34.1690   61.0540 C.3        1       TAS1   0.0000
     23 C21            -17.9780   26.9570   58.6490 C.3        1       TAS1   0.0000
     24 C23            -20.3820   34.1690   58.6490 C.3        1       TAS1   0.0000
     25 C24            -23.9880   28.1590   65.8620 C.3        1       TAS1   0.0000
     26 C25            -21.5840   23.3500   68.2660 C.3        1       TAS1   0.0000
     27 C26            -26.3930   23.3500   58.6490 C.3        1       TAS1   0.0000
     28 C27            -26.3930   24.5520   69.4680 C.3        1       TAS1   0.0000
     29 C28            -21.5840   23.3500   61.0540 C.3        1       TAS1   0.0000
     30 C29            -16.7760   30.5630   58.6490 C.3        1       TAS1   0.0000
     31 C31            -22.7860   25.7540   62.2560 C.3        1       TAS1   0.0000
     32 C32            -22.7860   25.7540   59.8510 C.3        1       TAS1   0.0000
     33 C33            -21.5840   29.3610   62.2560 C.3        1       TAS1   0.0000
     34 C34            -21.5840   31.7650   62.2560 C.3        1       TAS1   0.0000
     35 C35            -20.3820   35.3710   59.8510 C.3        1       TAS1   0.0000
     36 C36            -23.9880   29.3610   69.4680 C.3        1       TAS1   0.0000
     37 C37            -20.3820   32.9670   64.6600 C.3        1       TAS1   0.0000
     38 C38            -25.1910   26.9570   68.2660 C.3        1       TAS1   0.0000
     39 C39            -21.5840   25.7540   68.2660 C.3        1       TAS1   0.0000
     40 C40            -26.3930   28.1590   63.4580 C.3        1       TAS1   0.0000
     41 C41            -19.1800   35.3710   61.0540 C.3        1       TAS1   0.0000
     42 C42            -21.5840   35.3710   63.4580 C.3        1       TAS1   0.0000
     43 C43            -21.5840   35.3710   61.0540 C.3        1       TAS1   0.0000
     44 C44            -22.7860   26.9570   65.8620 C.3        1       TAS1   0.0000
     45 C45            -23.9880   22.1480   64.6600 C.3        1       TAS1   0.0000
     46 C47            -22.7860   24.5520   68.2660 C.3        1       TAS1   0.0000
     47 C48            -27.5950   25.7540   67.0640 C.3        1       TAS1   0.0000
     48 C49            -22.7860   24.5520   63.4580 C.3        1       TAS1   0.0000
     49 C50            -22.7860   26.9570   63.4580 C.3        1       TAS1   0.0000
     50 C51            -22.7860   24.5520   61.0540 C.3        1       TAS1   0.0000
     51 C52            -22.7860   24.5520   58.6490 C.3        1       TAS1   0.0000
     52 C53            -22.7860   28.1590   67.0640 C.3        1       TAS1   0.0000
     53 C54            -22.7860   30.5630   69.4680 C.3        1       TAS1   0.0000
     54 C55            -22.7860   35.3710   62.2560 C.3        1       TAS1   0.0000
     55 C56            -23.9880   29.3610   64.6600 C.3        1       TAS1   0.0000
     56 C57            -26.3930   25.7540   61.0540 C.3        1       TAS1   0.0000
     57 C58            -20.3820   31.7650   65.8620 C.3        1       TAS1   0.0000
     58 C59            -20.3820   31.7650   61.0540 C.3        1       TAS1   0.0000
     59 C60            -20.3820   31.7650   63.4580 C.3        1       TAS1   0.0000
     60 C61            -21.5840   25.7540   61.0540 C.3        1       TAS1   0.0000
     61 C62            -26.3930   26.9570   64.6600 C.3        1       TAS1   0.0000
     62 C63            -26.3930   26.9570   62.2560 C.3        1       TAS1   0.0000
     63 C64            -21.5840   26.9570   67.0640 C.3        1       TAS1   0.0000
     64 C65            -25.1910   23.3500   62.2560 C.3        1       TAS1   0.0000
     65 C66            -21.5840   34.1690   62.2560 C.3        1       TAS1   0.0000
     66 C67            -21.5840   29.3610   59.8510 C.3        1       TAS1   0.0000
     67 C68            -22.7860   28.1590   62.2560 C.3        1       TAS1   0.0000
     68 C69            -22.7860   23.3500   69.4680 C.3        1       TAS1   0.0000
     69 C70            -23.9880   30.5630   68.2660 C.3        1       TAS1   0.0000
     70 C71            -22.7860   23.3500   67.0640 C.3        1       TAS1   0.0000
     71 C72            -23.9880   23.3500   65.8620 C.3        1       TAS1   0.0000
     72 C73            -23.9880   31.7650   67.0640 C.3        1       TAS1   0.0000
     73 C74            -22.7860   23.3500   64.6600 C.3        1       TAS1   0.0000
     74 C75            -22.7860   23.3500   62.2560 C.3        1       TAS1   0.0000
     75 C76            -22.7860   23.3500   59.8510 C.3        1       TAS1   0.0000
     76 C77            -25.1910   26.9570   65.8620 C.3        1       TAS1   0.0000
     77 C79            -22.7860   29.3610   68.2660 C.3        1       TAS1   0.0000
     78 C80            -22.7860   30.5630   64.6600 C.3        1       TAS1   0.0000
     79 C81            -22.7860   29.3610   65.8620 C.3        1       TAS1   0.0000
     80 C82            -23.9880   23.3500   63.4580 C.3        1       TAS1   0.0000
     81 C83            -21.5840   30.5630   68.2660 C.3        1       TAS1   0.0000
     82 C84            -21.5840   31.7650   67.0640 C.3        1       TAS1   0.0000
     83 C85            -22.7860   30.5630   67.0640 C.3        1       TAS1   0.0000
     84 C86            -20.3820   30.5630   67.0640 C.3        1       TAS1   0.0000
     85 C87            -25.1910   23.3500   69.4680 C.3        1       TAS1   0.0000
     86 C88            -25.1910   22.1480   65.8620 C.3        1       TAS1   0.0000
     87 C89            -15.5740   29.3610   58.6490 C.3        1       TAS1   0.0000
     88 C90            -21.5840   32.9670   65.8620 C.3        1       TAS1   0.0000
     89 C91            -25.1910   25.7540   67.0640 C.3        1       TAS1   0.0000
     90 C92            -23.9880   26.9570   64.6600 C.3        1       TAS1   0.0000
     91 C93            -21.5840   32.9670   63.4580 C.3        1       TAS1   0.0000
     92 C94            -22.7860   31.7650   68.2660 C.3        1       TAS1   0.0000
     93 C95            -21.5840   32.9670   61.0540 C.3        1       TAS1   0.0000
     94 C96            -22.7860   25.7540   64.6600 C.3        1       TAS1   0.0000
     95 C97            -22.7860   32.9670   64.6600 C.3        1       TAS1   0.0000
     96 C98            -25.1910   23.3500   64.6600 C.3        1       TAS1   0.0000
     97 C99            -23.9880   25.7540   65.8620 C.3        1       TAS1   0.0000
     98 C100           -22.7860   34.1690   63.4580 C.3        1       TAS1   0.0000
     99 C101           -23.9880   24.5520   69.4680 C.3        1       TAS1   0.0000
    100 C102           -20.3820   30.5630   64.6600 C.3        1       TAS1   0.0000
    101 C103           -23.9880   24.5520   67.0640 C.3        1       TAS1   0.0000
    102 C104           -22.7860   29.3610   63.4580 C.3        1       TAS1   0.0000
    103 C105           -23.9880   24.5520   64.6600 C.3        1       TAS1   0.0000
    104 C106           -26.3930   25.7540   68.2660 C.3        1       TAS1   0.0000
    105 C107           -23.9880   24.5520   62.2560 C.3        1       TAS1   0.0000
    106 C108           -23.9880   28.1590   63.4580 C.3        1       TAS1   0.0000
    107 C110           -20.3820   25.7540   59.8510 C.3        1       TAS1   0.0000
    108 C111           -22.7860   22.1480   61.0540 C.3        1       TAS1   0.0000
    109 C112           -25.1910   26.9570   61.0540 C.3        1       TAS1   0.0000
    110 C113           -21.5840   25.7540   65.8620 C.3        1       TAS1   0.0000
    111 C114           -23.9880   31.7650   64.6600 C.3        1       TAS1   0.0000
    112 C115           -21.5840   31.7650   64.6600 C.3        1       TAS1   0.0000
    113 C116           -21.5840   28.1590   63.4580 C.3        1       TAS1   0.0000
    114 C117           -16.7760   26.9570   59.8510 C.3        1       TAS1   0.0000
    115 C118           -17.9780   28.1590   59.8510 C.3        1       TAS1   0.0000
    116 C120           -23.9880   28.1590   68.2660 C.3        1       TAS1   0.0000
    117 C121           -17.9780   29.3610   58.6490 C.3        1       TAS1   0.0000
    118 C122           -19.1800   26.9570   59.8510 C.3        1       TAS1   0.0000
    119 C123           -23.9880   30.5630   65.8620 C.3        1       TAS1   0.0000
    120 C124           -20.3820   29.3610   61.0540 C.3        1       TAS1   0.0000
    121 C125           -27.5950   26.9570   65.8620 C.3        1       TAS1   0.0000
    122 C126           -21.5840   31.7650   59.8510 C.3        1       TAS1   0.0000
    123 C127           -19.1800   28.1590   58.6490 C.3        1       TAS1   0.0000
    124 C128           -22.7860   22.1480   65.8620 C.3        1       TAS1   0.0000
    125 C129           -25.1910   25.7540   64.6600 C.3        1       TAS1   0.0000
    126 C130           -25.1910   26.9570   63.4580 C.3        1       TAS1   0.0000
    127 C131           -23.9880   25.7540   68.2660 C.3        1       TAS1   0.0000
    128 C132           -23.9880   23.3500   61.0540 C.3        1       TAS1   0.0000
    129 C133           -23.9880   23.3500   68.2660 C.3        1       TAS1   0.0000
    130 C135           -23.9880   24.5520   59.8510 C.3        1       TAS1   0.0000
    131 C136           -25.1910   25.7540   69.4680 C.3        1       TAS1   0.0000
    132 C137           -21.5840   26.9570   62.2560 C.3        1       TAS1   0.0000
    133 C138           -21.5840   28.1590   61.0540 C.3        1       TAS1   0.0000
    134 C139           -21.5840   26.9570   59.8510 C.3        1       TAS1   0.0000
    135 C140           -21.5840   30.5630   63.4580 C.3        1       TAS1   0.0000
    136 C141           -25.1910   25.7540   62.2560 C.3        1       TAS1   0.0000
    137 C142           -16.7760   28.1590   61.0540 C.3        1       TAS1   0.0000
    138 C143           -25.1910   25.7540   59.8510 C.3        1       TAS1   0.0000
    139 C144           -27.5950   24.5520   65.8620 C.3        1       TAS1   0.0000
    140 C145           -19.1800   30.5630   65.8620 C.3        1       TAS1   0.0000
    141 C146           -22.7860   24.5520   65.8620 C.3        1       TAS1   0.0000
    142 C147           -22.7860   31.7650   65.8620 C.3        1       TAS1   0.0000
    143 C148           -22.7860   30.5630   62.2560 C.3        1       TAS1   0.0000
    144 C149           -19.1800   31.7650   59.8510 C.3        1       TAS1   0.0000
    145 C150           -26.3930   24.5520   62.2560 C.3        1       TAS1   0.0000
    146 C151           -23.9880   26.9570   69.4680 C.3        1       TAS1   0.0000
    147 C152           -23.9880   25.7540   63.4580 C.3        1       TAS1   0.0000
    148 C153           -23.9880   26.9570   67.0640 C.3        1       TAS1   0.0000
    149 C154           -16.7760   28.1590   58.6490 C.3        1       TAS1   0.0000
    150 C155           -21.5840   30.5630   65.8620 C.3        1       TAS1   0.0000
    151 C156           -20.3820   28.1590   59.8510 C.3        1       TAS1   0.0000
    152 C157           -26.3930   24.5520   67.0640 C.3        1       TAS1   0.0000
    153 C158           -27.5950   25.7540   64.6600 C.3        1       TAS1   0.0000
    154 C159           -26.3930   25.7540   65.8620 C.3        1       TAS1   0.0000
    155 C160           -27.5950   25.7540   62.2560 C.3        1       TAS1   0.0000
    156 C161           -27.5950   25.7540   59.8510 C.3        1       TAS1   0.0000
    157 C162           -23.9880   25.7540   61.0540 C.3        1       TAS1   0.0000
    158 C163           -22.7860   32.9670   67.0640 C.3        1       TAS1   0.0000
    159 C164           -23.9880   22.1480   67.0640 C.3        1       TAS1   0.0000
    160 C165           -21.5840   25.7540   63.4580 C.3        1       TAS1   0.0000
    161 C166           -22.7860   28.1590   69.4680 C.3        1       TAS1   0.0000
    162 C167           -23.9880   22.1480   62.2560 C.3        1       TAS1   0.0000
    163 C168           -22.7860   28.1590   64.6600 C.3        1       TAS1   0.0000
    164 C169           -25.1910   28.1590   64.6600 C.3        1       TAS1   0.0000
    165 C170           -19.1800   29.3610   59.8510 C.3        1       TAS1   0.0000
    166 C171           -25.1910   22.1480   63.4580 C.3        1       TAS1   0.0000
    167 C172           -19.1800   32.9670   61.0540 C.3        1       TAS1   0.0000
    168 C173           -25.1910   24.5520   61.0540 C.3        1       TAS1   0.0000
    169 C174           -25.1910   24.5520   58.6490 C.3        1       TAS1   0.0000
    170 C175           -19.1800   25.7540   61.0540 C.3        1       TAS1   0.0000
    171 C176           -20.3820   32.9670   62.2560 C.3        1       TAS1   0.0000
    172 C177           -27.5950   26.9570   63.4580 C.3        1       TAS1   0.0000
    173 C180           -23.9880   22.1480   59.8510 C.3        1       TAS1   0.0000
    174 C181           -21.5840   29.3610   67.0640 C.3        1       TAS1   0.0000
    175 C182           -23.9880   23.3500   58.6490 C.3        1       TAS1   0.0000
    176 C183           -17.9780   30.5630   59.8510 C.3        1       TAS1   0.0000
    177 C184           -21.5840   29.3610   64.6600 C.3        1       TAS1   0.0000
    178 C185           -20.3820   26.9570   61.0540 C.3        1       TAS1   0.0000
    179 C186           -16.7760   29.3610   59.8510 C.3        1       TAS1   0.0000
    180 C187           -23.9880   25.7540   58.6490 C.3        1       TAS1   0.0000
    181 C188           -27.5950   24.5520   63.4580 C.3        1       TAS1   0.0000
    182 N2             -24.0370   25.3520   57.3480 N.3        1       TAS1   0.5664
    183 N3             -19.1840   26.5200   56.2280 N.3        1       TAS1   0.6195
    184 N4             -20.6980   28.2050   57.8390 N.3        1       TAS1   0.6285
    185 N5             -20.9440   30.5650   59.5830 N.3        1       TAS1   0.6285
