# Supplementary material for: Improving Docking Performance Using Negative Image-Based Rescoring
Source: Front Pharmacol. 2018 Mar 26;9:260. doi: 10.3389/fphar.2018.00260 (PMC5879118; doi:10.3389/fphar.2018.00260)
Supplement: Supplementary file 1 [file DataSheet1.zip › taskut_supplement/1xp0_7Arad.mol2]

@<TRIPOS>MOLECULE 
1xp0_7Arad
 152 
 SMALL 
 USER_CHARGES 
 
@<TRIPOS>ATOM 
      1 O1             -20.5340   33.1170   59.6390 O.3        1       TAS1  -0.4083
      2 C1             -23.7660   25.9770   60.0740 C.3        1       TAS1   0.0000
      3 C2             -26.1700   24.7750   63.6810 C.3        1       TAS1   0.0000
      4 C3             -21.3610   29.5840   68.4890 C.3        1       TAS1   0.0000
      5 C4             -21.3610   29.5840   66.0850 C.3        1       TAS1   0.0000
      6 C5             -21.3610   27.1790   58.8720 C.3        1       TAS1   0.0000
      7 C6             -21.3610   29.5840   63.6810 C.3        1       TAS1   0.0000
      8 C7             -23.7660   24.7750   63.6810 C.3        1       TAS1   0.0000
      9 C8             -23.7660   25.9770   62.4790 C.3        1       TAS1   0.0000
     10 C9             -23.7660   24.7750   61.2760 C.3        1       TAS1   0.0000
     11 C10            -23.7660   24.7750   58.8720 C.3        1       TAS1   0.0000
     12 C11            -26.1700   24.7750   61.2760 C.3        1       TAS1   0.0000
     13 C12            -24.9680   27.1790   64.8830 C.3        1       TAS1   0.0000
     14 C13            -24.9680   27.1790   62.4790 C.3        1       TAS1   0.0000
     15 C14            -22.5630   29.5840   67.2870 C.3        1       TAS1   0.0000
     16 C15            -21.3610   28.3820   67.2870 C.3        1       TAS1   0.0000
     17 C16            -23.7660   23.5730   67.2870 C.3        1       TAS1   0.0000
     18 C17            -22.5630   22.3710   60.0740 C.3        1       TAS1   0.0000
     19 C18            -23.7660   23.5730   64.8830 C.3        1       TAS1   0.0000
     20 C19            -21.3610   28.3820   60.0740 C.3        1       TAS1   0.0000
     21 C20            -24.9680   25.9770   66.0850 C.3        1       TAS1   0.0000
     22 C21            -24.9680   25.9770   63.6810 C.3        1       TAS1   0.0000
     23 C22            -22.5630   29.5840   64.8830 C.3        1       TAS1   0.0000
     24 C23            -21.3610   27.1790   68.4890 C.3        1       TAS1   0.0000
     25 C24            -24.9680   25.9770   58.8720 C.3        1       TAS1   0.0000
     26 C25            -23.7660   33.1900   67.2870 C.3        1       TAS1   0.0000
     27 C26            -21.3610   27.1790   61.2760 C.3        1       TAS1   0.0000
     28 C27            -20.1590   30.7860   61.2760 C.3        1       TAS1   0.0000
     29 C28            -24.9680   24.7750   67.2870 C.3        1       TAS1   0.0000
     30 C29            -24.9680   24.7750   62.4790 C.3        1       TAS1   0.0000
     31 C30            -24.9680   24.7750   60.0740 C.3        1       TAS1   0.0000
     32 C31            -23.7660   23.5730   60.0740 C.3        1       TAS1   0.0000
     33 C33            -20.1590   34.3920   62.4790 C.3        1       TAS1   0.0000
     34 C34            -23.7660   31.9880   66.0850 C.3        1       TAS1   0.0000
     35 C35            -21.3610   25.9770   62.4790 C.3        1       TAS1   0.0000
     36 C36            -26.1700   27.1790   63.6810 C.3        1       TAS1   0.0000
     37 C37            -21.3610   25.9770   67.2870 C.3        1       TAS1   0.0000
     38 C38            -24.9680   23.5730   63.6810 C.3        1       TAS1   0.0000
     39 C39            -20.1590   29.5840   67.2870 C.3        1       TAS1   0.0000
     40 C40            -24.9680   23.5730   61.2760 C.3        1       TAS1   0.0000
     41 C41            -24.9680   23.5730   58.8720 C.3        1       TAS1   0.0000
     42 C42            -20.1590   33.1900   61.2760 C.3        1       TAS1   0.0000
     43 C43            -23.7660   30.7860   67.2870 C.3        1       TAS1   0.0000
     44 C44            -21.3610   24.7750   61.2760 C.3        1       TAS1   0.0000
     45 C45            -20.1590   34.3920   60.0740 C.3        1       TAS1   0.0000
     46 C46            -26.1700   25.9770   64.8830 C.3        1       TAS1   0.0000
     47 C47            -26.1700   25.9770   62.4790 C.3        1       TAS1   0.0000
     48 C48            -20.1590   25.9770   68.4890 C.3        1       TAS1   0.0000
     49 C49            -20.1590   31.9880   64.8830 C.3        1       TAS1   0.0000
     50 C50            -20.1590   31.9880   62.4790 C.3        1       TAS1   0.0000
     51 C51            -18.9570   27.1790   58.8720 C.3        1       TAS1   0.0000
     52 C52            -22.5630   23.5730   66.0850 C.3        1       TAS1   0.0000
     53 C53            -23.7660   29.5840   66.0850 C.3        1       TAS1   0.0000
     54 C54            -23.7660   29.5840   63.6810 C.3        1       TAS1   0.0000
     55 C55            -21.3610   23.5730   60.0740 C.3        1       TAS1   0.0000
     56 C56            -21.3610   29.5840   61.2760 C.3        1       TAS1   0.0000
     57 C57            -20.1590   30.7860   66.0850 C.3        1       TAS1   0.0000
     58 C58            -26.1700   24.7750   58.8720 C.3        1       TAS1   0.0000
     59 C59            -22.5630   24.7750   64.8830 C.3        1       TAS1   0.0000
     60 C60            -24.9680   31.9880   67.2870 C.3        1       TAS1   0.0000
     61 C61            -21.3610   25.9770   60.0740 C.3        1       TAS1   0.0000
     62 C62            -23.7660   28.3820   67.2870 C.3        1       TAS1   0.0000
     63 C63            -23.7660   28.3820   64.8830 C.3        1       TAS1   0.0000
     64 C64            -23.7660   28.3820   62.4790 C.3        1       TAS1   0.0000
     65 C65            -22.5630   28.3820   66.0850 C.3        1       TAS1   0.0000
     66 C66            -23.7660   27.1790   68.4890 C.3        1       TAS1   0.0000
     67 C67            -23.7660   27.1790   66.0850 C.3        1       TAS1   0.0000
     68 C68            -24.9680   27.1790   67.2870 C.3        1       TAS1   0.0000
     69 C70            -23.7660   27.1790   61.2760 C.3        1       TAS1   0.0000
     70 C71            -27.3720   25.9770   66.0850 C.3        1       TAS1   0.0000
     71 C72            -28.5740   28.3820   64.8830 C.3        1       TAS1   0.0000
     72 C73            -23.7660   27.1790   63.6810 C.3        1       TAS1   0.0000
     73 C74            -20.1590   28.3820   61.2760 C.3        1       TAS1   0.0000
     74 C75            -22.5630   28.3820   63.6810 C.3        1       TAS1   0.0000
     75 C77            -23.7660   23.5730   62.4790 C.3        1       TAS1   0.0000
     76 C78            -22.5630   34.3920   62.4790 C.3        1       TAS1   0.0000
     77 C79            -23.7660   25.9770   64.8830 C.3        1       TAS1   0.0000
     78 C80            -22.5630   25.9770   58.8720 C.3        1       TAS1   0.0000
     79 C81            -16.5530   28.3820   60.0740 C.3        1       TAS1   0.0000
     80 C82            -20.1590   27.1790   60.0740 C.3        1       TAS1   0.0000
     81 C83            -22.5630   31.9880   64.8830 C.3        1       TAS1   0.0000
     82 C84            -23.7660   30.7860   64.8830 C.3        1       TAS1   0.0000
     83 C85            -24.9680   28.3820   63.6810 C.3        1       TAS1   0.0000
     84 C86            -22.5630   33.1900   63.6810 C.3        1       TAS1   0.0000
     85 C87            -21.3610   31.9880   66.0850 C.3        1       TAS1   0.0000
     86 C88            -18.9570   34.3920   61.2760 C.3        1       TAS1   0.0000
     87 C89            -21.3610   24.7750   66.0850 C.3        1       TAS1   0.0000
     88 C90            -20.1590   25.9770   61.2760 C.3        1       TAS1   0.0000
     89 C91            -22.5630   31.9880   67.2870 C.3        1       TAS1   0.0000
     90 C92            -17.7550   30.7860   58.8720 C.3        1       TAS1   0.0000
     91 C93            -16.5530   27.1790   61.2760 C.3        1       TAS1   0.0000
     92 C94            -23.7660   22.3710   61.2760 C.3        1       TAS1   0.0000
     93 C95            -18.9570   33.1900   60.0740 C.3        1       TAS1   0.0000
     94 C96            -20.1590   24.7750   60.0740 C.3        1       TAS1   0.0000
     95 C97            -17.7550   29.5840   60.0740 C.3        1       TAS1   0.0000
     96 C98            -18.9570   25.9770   60.0740 C.3        1       TAS1   0.0000
     97 C99            -22.5630   30.7860   63.6810 C.3        1       TAS1   0.0000
     98 C100           -26.1700   25.9770   67.2870 C.3        1       TAS1   0.0000
     99 C102           -21.3610   28.3820   62.4790 C.3        1       TAS1   0.0000
    100 C103           -22.5630   24.7750   67.2870 C.3        1       TAS1   0.0000
    101 C104           -17.7550   28.3820   61.2760 C.3        1       TAS1   0.0000
    102 C105           -17.7550   28.3820   58.8720 C.3        1       TAS1   0.0000
    103 C106           -22.5630   29.5840   62.4790 C.3        1       TAS1   0.0000
    104 C107           -24.9680   25.9770   68.4890 C.3        1       TAS1   0.0000
    105 C108           -18.9570   30.7860   60.0740 C.3        1       TAS1   0.0000
    106 C109           -22.5630   28.3820   68.4890 C.3        1       TAS1   0.0000
    107 C110           -17.7550   27.1790   60.0740 C.3        1       TAS1   0.0000
    108 C111           -17.7550   27.1790   57.6700 C.3        1       TAS1   0.0000
    109 C112           -24.9680   22.3710   62.4790 C.3        1       TAS1   0.0000
    110 C113           -22.5630   28.3820   61.2760 C.3        1       TAS1   0.0000
    111 C114           -22.5630   30.7860   68.4890 C.3        1       TAS1   0.0000
    112 C115           -23.7660   31.9880   68.4890 C.3        1       TAS1   0.0000
    113 C116           -27.3720   24.7750   64.8830 C.3        1       TAS1   0.0000
    114 C117           -22.5630   27.1790   67.2870 C.3        1       TAS1   0.0000
    115 C118           -22.5630   27.1790   64.8830 C.3        1       TAS1   0.0000
    116 C119           -26.1700   25.9770   60.0740 C.3        1       TAS1   0.0000
    117 C120           -22.5630   27.1790   62.4790 C.3        1       TAS1   0.0000
    118 C121           -22.5630   27.1790   60.0740 C.3        1       TAS1   0.0000
    119 C122           -22.5630   30.7860   66.0850 C.3        1       TAS1   0.0000
    120 C123           -21.3610   34.3920   63.6810 C.3        1       TAS1   0.0000
    121 C124           -22.5630   25.9770   68.4890 C.3        1       TAS1   0.0000
    122 C125           -21.3610   34.3920   61.2760 C.3        1       TAS1   0.0000
    123 C126           -18.9570   28.3820   60.0740 C.3        1       TAS1   0.0000
    124 C127           -22.5630   25.9770   66.0850 C.3        1       TAS1   0.0000
    125 C128           -22.5630   25.9770   63.6810 C.3        1       TAS1   0.0000
    126 C129           -23.7660   24.7750   66.0850 C.3        1       TAS1   0.0000
    127 C130           -22.5630   25.9770   61.2760 C.3        1       TAS1   0.0000
    128 C131           -24.9680   25.9770   61.2760 C.3        1       TAS1   0.0000
    129 C132           -27.3720   27.1790   64.8830 C.3        1       TAS1   0.0000
    130 C133           -21.3610   33.1900   67.2870 C.3        1       TAS1   0.0000
    131 C134           -27.3720   24.7750   60.0740 C.3        1       TAS1   0.0000
    132 C135           -21.3610   33.1900   64.8830 C.3        1       TAS1   0.0000
    133 C136           -21.3610   33.1900   62.4790 C.3        1       TAS1   0.0000
    134 C137           -23.7660   29.5840   68.4890 C.3        1       TAS1   0.0000
    135 C138           -22.5630   24.7750   62.4790 C.3        1       TAS1   0.0000
    136 C139           -22.5630   24.7750   60.0740 C.3        1       TAS1   0.0000
    137 C140           -27.3720   25.9770   63.6810 C.3        1       TAS1   0.0000
    138 C141           -23.7660   25.9770   67.2870 C.3        1       TAS1   0.0000
    139 C142           -27.3720   25.9770   61.2760 C.3        1       TAS1   0.0000
    140 C143           -21.3610   31.9880   63.6810 C.3        1       TAS1   0.0000
    141 C144           -21.3610   31.9880   61.2760 C.3        1       TAS1   0.0000
    142 C145           -22.5630   23.5730   61.2760 C.3        1       TAS1   0.0000
    143 C146           -22.5630   23.5730   58.8720 C.3        1       TAS1   0.0000
    144 C147           -27.3720   24.7750   62.4790 C.3        1       TAS1   0.0000
    145 C148           -21.3610   30.7860   67.2870 C.3        1       TAS1   0.0000
    146 C149           -26.1700   24.7750   66.0850 C.3        1       TAS1   0.0000
    147 C150           -21.3610   30.7860   64.8830 C.3        1       TAS1   0.0000
    148 C151           -21.3610   30.7860   62.4790 C.3        1       TAS1   0.0000
    149 C152           -23.7660   22.3710   63.6810 C.3        1       TAS1   0.0000
    150 N1             -24.0370   25.3520   57.3480 N.3        1       TAS1   0.5664
    151 N2             -20.6980   28.2050   57.8390 N.3        1       TAS1   0.6285
    152 N3             -20.9440   30.5650   59.5830 N.3        1       TAS1   0.6285
