# Supplementary material for: Improving Docking Performance Using Negative Image-Based Rescoring
Source: Front Pharmacol. 2018 Mar 26;9:260. doi: 10.3389/fphar.2018.00260 (PMC5879118; doi:10.3389/fphar.2018.00260)
Supplement: Supplementary file 1 [file DataSheet1.zip › taskut_supplement/2a06_7Arad.mol2]

# Bodil 
#
@<TRIPOS>MOLECULE
2a06_7Arad
72
SMALL
USER_CHARGES

@<TRIPOS>ATOM
      1 O1         30.6180   -1.3910    4.1590 O.3       1 TAS1       -0.405
      2 C1         29.3790    1.0360    3.6950 C.3       1 TAS1        0.000
      3 C2         24.5700   -0.1660    2.4920 C.3       1 TAS1        0.000
      4 C3         28.1770   -0.1660    6.0990 C.3       1 TAS1        0.000
      5 C4         28.1770   -1.3680    4.8970 C.3       1 TAS1        0.000
      6 C5         28.1770    7.0470    3.6950 C.3       1 TAS1        0.000
      7 C6         24.5700    2.2390    4.8970 C.3       1 TAS1        0.000
      8 C7         25.7720    4.6430    3.6950 C.3       1 TAS1        0.000
      9 C8         29.3790    1.0360    6.0990 C.3       1 TAS1        0.000
     10 C9         28.1770    2.2390    6.0990 C.3       1 TAS1        0.000
     11 C10        26.9750    1.0360    3.6950 C.3       1 TAS1        0.000
     12 C12        29.3790   -0.1660    4.8970 C.3       1 TAS1        0.000
     13 C13        25.7720    5.8450    4.8970 C.3       1 TAS1        0.000
     14 C15        22.1660    3.4410    3.6950 C.3       1 TAS1        0.000
     15 C16        29.3790   -0.1660    2.4920 C.3       1 TAS1        0.000
     16 C17        25.7720    3.4410    4.8970 C.3       1 TAS1        0.000
     17 C18        26.9750   -0.1660    2.4920 C.3       1 TAS1        0.000
     18 C19        28.1770    3.4410    4.8970 C.3       1 TAS1        0.000
     19 C21        24.5700    7.0470    2.4920 C.3       1 TAS1        0.000
     20 C22        26.9750   -0.1660    4.8970 C.3       1 TAS1        0.000
     21 C23        28.1770    5.8450    2.4920 C.3       1 TAS1        0.000
     22 C24        29.3790   -0.1660    7.3010 C.3       1 TAS1        0.000
     23 C25        28.1770    2.2390    3.6950 C.3       1 TAS1        0.000
     24 C26        28.1770    1.0360    2.4920 C.3       1 TAS1        0.000
     25 C27        24.5700    1.0360    1.2900 C.3       1 TAS1        0.000
     26 C28        23.3680    3.4410    4.8970 C.3       1 TAS1        0.000
     27 C29        28.1770   -1.3680    2.4920 C.3       1 TAS1        0.000
     28 C30        29.3790   -1.3680    1.2900 C.3       1 TAS1        0.000
     29 C31        24.5700    5.8450    3.6950 C.3       1 TAS1        0.000
     30 C32        26.9750    4.6430    4.8970 C.3       1 TAS1        0.000
     31 C33        26.9750    4.6430    2.4920 C.3       1 TAS1        0.000
     32 C34        29.3790    3.4410    6.0990 C.3       1 TAS1        0.000
     33 C35        26.9750   -2.5700    4.8970 C.3       1 TAS1        0.000
     34 C36        23.3680    5.8450    4.8970 C.3       1 TAS1        0.000
     35 C37        28.1770    1.0360    4.8970 C.3       1 TAS1        0.000
     36 C38        25.7720    7.0470    3.6950 C.3       1 TAS1        0.000
     37 C39        29.3790    3.4410    3.6950 C.3       1 TAS1        0.000
     38 C40        26.9750    7.0470    4.8970 C.3       1 TAS1        0.000
     39 C41        29.3790   -2.5700    2.4920 C.3       1 TAS1        0.000
     40 C42        30.5810   -0.1660    1.2900 C.3       1 TAS1        0.000
     41 C43        30.5810    1.0360    4.8970 C.3       1 TAS1        0.000
     42 C44        23.3680    2.2390    3.6950 C.3       1 TAS1        0.000
     43 C45        25.7720    2.2390    1.2900 C.3       1 TAS1        0.000
     44 C46        28.1770    4.6430    3.6950 C.3       1 TAS1        0.000
     45 C47        24.5700    3.4410    3.6950 C.3       1 TAS1        0.000
     46 C48        30.5810    3.4410    4.8970 C.3       1 TAS1        0.000
     47 C49        25.7720    1.0360    4.8970 C.3       1 TAS1        0.000
     48 C50        25.7720    2.2390    3.6950 C.3       1 TAS1        0.000
     49 C51        24.5700    1.0360    3.6950 C.3       1 TAS1        0.000
     50 C52        25.7720    1.0360    2.4920 C.3       1 TAS1        0.000
     51 C53        24.5700    4.6430    4.8970 C.3       1 TAS1        0.000
     52 C54        28.1770   -2.5700    3.6950 C.3       1 TAS1        0.000
     53 C55        30.5810   -0.1660    6.0990 C.3       1 TAS1        0.000
     54 C56        30.5810   -1.3680    2.4920 C.3       1 TAS1        0.000
     55 C57        24.5700    2.2390    2.4920 C.3       1 TAS1        0.000
     56 C58        28.1770   -0.1660    3.6950 C.3       1 TAS1        0.000
     57 C59        24.5700    8.2490    3.6950 C.3       1 TAS1        0.000
     58 C60        24.5700    3.4410    6.0990 C.3       1 TAS1        0.000
     59 C61        30.5810    1.0360    2.4920 C.3       1 TAS1        0.000
     60 C62        24.5700    7.0470    4.8970 C.3       1 TAS1        0.000
     61 C63        29.3790    2.2390    4.8970 C.3       1 TAS1        0.000
     62 C64        28.1770   -0.1660    1.2900 C.3       1 TAS1        0.000
     63 C65        26.9750    2.2390    4.8970 C.3       1 TAS1        0.000
     64 C66        26.9750   -1.3680    3.6950 C.3       1 TAS1        0.000
     65 C67        25.7720    3.4410    2.4920 C.3       1 TAS1        0.000
     66 C68        26.9750    2.2390    2.4920 C.3       1 TAS1        0.000
     67 C69        26.9750    3.4410    3.6950 C.3       1 TAS1        0.000
     68 C70        25.7720   -0.1660    3.6950 C.3       1 TAS1        0.000
     69 C71        28.1770    3.4410    2.4920 C.3       1 TAS1        0.000
     70 N1         29.6250    5.7460    2.1850 N.3       1 TAS1        0.558
     71 N4         31.7350    1.8260    4.0590 N.3       1 TAS1        0.527
     72 O2         23.8100    9.1200    3.4500 O.3       1 TAS1       -0.301

@<TRIPOS>SUBSTRUCTURE
      1 TAS1          1 GROUP   0 _ **** 0
