# Supplementary material for: Improving Docking Performance Using Negative Image-Based Rescoring
Source: Front Pharmacol. 2018 Mar 26;9:260. doi: 10.3389/fphar.2018.00260 (PMC5879118; doi:10.3389/fphar.2018.00260)
Supplement: Supplementary file 1 [file DataSheet1.zip › taskut_supplement/2aa2_1.5Aligdist.mol2]

@<TRIPOS>MOLECULE 
2aa2_1.5Aligdist
 54 
 SMALL 
 USER_CHARGES 
 
@<TRIPOS>ATOM 
      1 O1              16.4210   76.7080   24.5800 O.3        1       TAS1  -0.4055
      2 N1              17.1010   74.6290   23.7930 N.3        1       TAS1   0.5268
      3 O2              16.0530   76.3330   25.2060 O.3        1       TAS1  -0.3551
      4 O3              17.6900   67.6740   15.0480 O.3        1       TAS1  -0.4083
      5 C1              18.5790   69.8850   20.1580 C.3        1       TAS1   0.0000
      6 C2              22.1860   71.0870   17.7540 C.3        1       TAS1   0.0000
      7 C3              19.7810   73.4910   20.1580 C.3        1       TAS1   0.0000
      8 C4              20.9830   74.6930   20.1580 C.3        1       TAS1   0.0000
      9 C5              17.3770   75.8960   22.5620 C.3        1       TAS1   0.0000
     10 C6              16.1750   73.4910   21.3600 C.3        1       TAS1   0.0000
     11 C7              18.5790   72.2890   22.5620 C.3        1       TAS1   0.0000
     12 C8              19.7810   73.4910   22.5620 C.3        1       TAS1   0.0000
     13 C9              17.3770   72.2890   18.9560 C.3        1       TAS1   0.0000
     14 C10             19.7810   71.0870   17.7540 C.3        1       TAS1   0.0000
     15 C11             20.9830   72.2890   17.7540 C.3        1       TAS1   0.0000
     16 C12             20.9830   74.6930   22.5620 C.3        1       TAS1   0.0000
     17 C13             17.3770   68.6830   17.7540 C.3        1       TAS1   0.0000
     18 C14             17.3770   72.2890   21.3600 C.3        1       TAS1   0.0000
     19 C15             16.1750   68.6830   18.9560 C.3        1       TAS1   0.0000
     20 C16             22.1860   74.6930   21.3600 C.3        1       TAS1   0.0000
     21 C17             18.5790   68.6830   16.5520 C.3        1       TAS1   0.0000
     22 C18             20.9830   73.4910   18.9560 C.3        1       TAS1   0.0000
     23 C19             20.9830   72.2890   20.1580 C.3        1       TAS1   0.0000
     24 C20             19.7810   71.0870   20.1580 C.3        1       TAS1   0.0000
     25 C21             18.5790   73.4910   23.7650 C.3        1       TAS1   0.0000
     26 C22             18.5790   73.4910   21.3600 C.3        1       TAS1   0.0000
     27 C23             22.1860   72.2890   18.9560 C.3        1       TAS1   0.0000
     28 C24             17.3770   73.4910   20.1580 C.3        1       TAS1   0.0000
     29 C25             19.7810   74.6930   21.3600 C.3        1       TAS1   0.0000
     30 C26             19.7810   69.8850   21.3600 C.3        1       TAS1   0.0000
     31 C27             19.7810   69.8850   18.9560 C.3        1       TAS1   0.0000
     32 C28             20.9830   75.8960   21.3600 C.3        1       TAS1   0.0000
     33 C29             16.1750   69.8850   17.7540 C.3        1       TAS1   0.0000
     34 C30             18.5790   71.0870   21.3600 C.3        1       TAS1   0.0000
     35 C31             18.5790   72.2890   20.1580 C.3        1       TAS1   0.0000
     36 C32             19.7810   72.2890   18.9560 C.3        1       TAS1   0.0000
     37 C33             17.3770   69.8850   18.9560 C.3        1       TAS1   0.0000
     38 C34             18.5790   75.8960   23.7650 C.3        1       TAS1   0.0000
     39 C35             18.5790   74.6930   22.5620 C.3        1       TAS1   0.0000
     40 C36             17.3770   74.6930   21.3600 C.3        1       TAS1   0.0000
     41 C37             20.9830   71.0870   18.9560 C.3        1       TAS1   0.0000
     42 C38             17.3770   71.0870   22.5620 C.3        1       TAS1   0.0000
     43 C39             18.5790   74.6930   20.1580 C.3        1       TAS1   0.0000
     44 C40             18.5790   75.8960   21.3600 C.3        1       TAS1   0.0000
     45 C41             17.3770   71.0870   20.1580 C.3        1       TAS1   0.0000
     46 C42             18.5790   69.8850   17.7540 C.3        1       TAS1   0.0000
     47 C43             19.7810   68.6830   17.7540 C.3        1       TAS1   0.0000
     48 C44             19.7810   75.8960   22.5620 C.3        1       TAS1   0.0000
     49 C45             17.3770   71.0870   17.7540 C.3        1       TAS1   0.0000
     50 C46             20.9830   73.4910   21.3600 C.3        1       TAS1   0.0000
     51 C47             18.5790   71.0870   18.9560 C.3        1       TAS1   0.0000
     52 C48             19.7810   69.8850   16.5520 C.3        1       TAS1   0.0000
     53 C49             20.9830   69.8850   17.7540 C.3        1       TAS1   0.0000
     54 N2              15.9270   71.7480   22.7000 N.3        1       TAS1   0.5268
