# Supplementary material for: Improving Docking Performance Using Negative Image-Based Rescoring
Source: Front Pharmacol. 2018 Mar 26;9:260. doi: 10.3389/fphar.2018.00260 (PMC5879118; doi:10.3389/fphar.2018.00260)
Supplement: Supplementary file 1 [file DataSheet1.zip › taskut_supplement/2aa2_2Aligdist.mol2]

@<TRIPOS>MOLECULE 
2aa2_2Aligdist
 73 
 SMALL 
 USER_CHARGES 
 
@<TRIPOS>ATOM 
      1 O1              16.4210   76.7080   24.5800 O.3        1       TAS1  -0.4055
      2 O2              16.0530   76.3330   25.2060 O.3        1       TAS1  -0.3551
      3 O3              17.6900   67.6740   15.0480 O.3        1       TAS1  -0.4083
      4 C1              17.3770   73.4910   20.1580 C.3        1       TAS1   0.0000
      5 C2              20.9830   71.0870   16.5520 C.3        1       TAS1   0.0000
      6 C3              22.1860   71.0870   17.7540 C.3        1       TAS1   0.0000
      7 C4              19.7810   67.4810   16.5520 C.3        1       TAS1   0.0000
      8 C5              18.5790   73.4910   23.7650 C.3        1       TAS1   0.0000
      9 C6              17.3770   69.8850   18.9560 C.3        1       TAS1   0.0000
     10 C7              17.3770   74.6930   21.3600 C.3        1       TAS1   0.0000
     11 C8              16.1750   73.4910   21.3600 C.3        1       TAS1   0.0000
     12 C9              19.7810   75.8960   22.5620 C.3        1       TAS1   0.0000
     13 C10             18.5790   68.6830   18.9560 C.3        1       TAS1   0.0000
     14 C11             22.1860   75.8960   20.1580 C.3        1       TAS1   0.0000
     15 C12             19.7810   72.2890   23.7650 C.3        1       TAS1   0.0000
     16 C13             18.5790   69.8850   17.7540 C.3        1       TAS1   0.0000
     17 C14             19.7810   72.2890   21.3600 C.3        1       TAS1   0.0000
     18 C15             19.7810   73.4910   22.5620 C.3        1       TAS1   0.0000
     19 C16             22.1860   72.2890   18.9560 C.3        1       TAS1   0.0000
     20 C17             17.3770   71.0870   17.7540 C.3        1       TAS1   0.0000
     21 C18             20.9830   72.2890   17.7540 C.3        1       TAS1   0.0000
     22 C19             20.9830   74.6930   20.1580 C.3        1       TAS1   0.0000
     23 C20             19.7810   68.6830   17.7540 C.3        1       TAS1   0.0000
     24 C21             19.7810   71.0870   17.7540 C.3        1       TAS1   0.0000
     25 C22             18.5790   72.2890   22.5620 C.3        1       TAS1   0.0000
     26 C23             22.1860   74.6930   21.3600 C.3        1       TAS1   0.0000
     27 C24             20.9830   71.0870   18.9560 C.3        1       TAS1   0.0000
     28 C25             18.5790   68.6830   16.5520 C.3        1       TAS1   0.0000
     29 C26             19.7810   73.4910   20.1580 C.3        1       TAS1   0.0000
     30 C27             19.7810   71.0870   22.5620 C.3        1       TAS1   0.0000
     31 C28             19.7810   71.0870   20.1580 C.3        1       TAS1   0.0000
     32 C29             17.3770   68.6830   17.7540 C.3        1       TAS1   0.0000
     33 C30             18.5790   73.4910   21.3600 C.3        1       TAS1   0.0000
     34 C31             18.5790   74.6930   20.1580 C.3        1       TAS1   0.0000
     35 C32             18.5790   73.4910   18.9560 C.3        1       TAS1   0.0000
     36 C33             20.9830   74.6930   22.5620 C.3        1       TAS1   0.0000
     37 C34             19.7810   74.6930   23.7650 C.3        1       TAS1   0.0000
     38 C35             19.7810   73.4910   17.7540 C.3        1       TAS1   0.0000
     39 C36             19.7810   69.8850   21.3600 C.3        1       TAS1   0.0000
     40 C37             18.5790   69.8850   20.1580 C.3        1       TAS1   0.0000
     41 C38             20.9830   75.8960   21.3600 C.3        1       TAS1   0.0000
     42 C39             20.9830   69.8850   17.7540 C.3        1       TAS1   0.0000
     43 C40             22.1860   69.8850   18.9560 C.3        1       TAS1   0.0000
     44 C41             16.1750   71.0870   21.3600 C.3        1       TAS1   0.0000
     45 C42             17.3770   72.2890   21.3600 C.3        1       TAS1   0.0000
     46 C43             19.7810   72.2890   18.9560 C.3        1       TAS1   0.0000
     47 C44             18.5790   72.2890   20.1580 C.3        1       TAS1   0.0000
     48 C45             22.1860   73.4910   20.1580 C.3        1       TAS1   0.0000
     49 C46             18.5790   72.2890   17.7540 C.3        1       TAS1   0.0000
     50 C47             18.5790   74.6930   24.9670 C.3        1       TAS1   0.0000
     51 C48             16.1750   68.6830   18.9560 C.3        1       TAS1   0.0000
     52 C49             20.9830   72.2890   20.1580 C.3        1       TAS1   0.0000
     53 C50             19.7810   74.6930   21.3600 C.3        1       TAS1   0.0000
     54 C51             16.1750   69.8850   17.7540 C.3        1       TAS1   0.0000
     55 C52             16.1750   71.0870   18.9560 C.3        1       TAS1   0.0000
     56 C53             17.3770   72.2890   18.9560 C.3        1       TAS1   0.0000
     57 C54             17.3770   71.0870   22.5620 C.3        1       TAS1   0.0000
     58 C55             20.9830   73.4910   18.9560 C.3        1       TAS1   0.0000
     59 C56             18.5790   75.8960   21.3600 C.3        1       TAS1   0.0000
     60 C57             17.3770   71.0870   20.1580 C.3        1       TAS1   0.0000
     61 C58             19.7810   69.8850   16.5520 C.3        1       TAS1   0.0000
     62 C59             18.5790   74.6930   22.5620 C.3        1       TAS1   0.0000
     63 C60             18.5790   71.0870   21.3600 C.3        1       TAS1   0.0000
     64 C61             20.9830   73.4910   21.3600 C.3        1       TAS1   0.0000
     65 C62             18.5790   71.0870   18.9560 C.3        1       TAS1   0.0000
     66 C63             18.5790   75.8960   23.7650 C.3        1       TAS1   0.0000
     67 C64             17.3770   67.4810   18.9560 C.3        1       TAS1   0.0000
     68 C65             19.7810   69.8850   18.9560 C.3        1       TAS1   0.0000
     69 C66             17.3770   75.8960   22.5620 C.3        1       TAS1   0.0000
     70 N1              23.0960   76.1100   22.4650 N.3        1       TAS1   0.5578
     71 N2              15.9270   71.7480   22.7000 N.3        1       TAS1   0.5268
     72 N3              16.8170   74.3500   23.7540 N.3        1       TAS1   0.5268
     73 N4              18.2060   66.8700   17.4340 N.3        1       TAS1   0.6285
