# Supplementary material for: Improving Docking Performance Using Negative Image-Based Rescoring
Source: Front Pharmacol. 2018 Mar 26;9:260. doi: 10.3389/fphar.2018.00260 (PMC5879118; doi:10.3389/fphar.2018.00260)
Supplement: Supplementary file 1 [file DataSheet1.zip › taskut_supplement/2aa2_6Arad.mol2]

@<TRIPOS>MOLECULE 
2aa2_6Arad
 75 
 SMALL 
 USER_CHARGES 
 
@<TRIPOS>ATOM 
      1 O1              16.4210   76.7080   24.5800 O.3        1       TAS1  -0.4055
      2 N1              22.7880   76.3280   22.1370 N.3        1       TAS1   0.5578
      3 O2              16.0530   76.3330   25.2060 O.3        1       TAS1  -0.3551
      4 C1              21.2170   72.5230   20.3920 C.3        1       TAS1   0.0000
      5 C2              18.8130   71.3210   21.5940 C.3        1       TAS1   0.0000
      6 C3              21.2170   72.5230   17.9870 C.3        1       TAS1   0.0000
      7 C4              22.4190   73.7250   20.3920 C.3        1       TAS1   0.0000
      8 C5              18.8130   74.9270   20.3920 C.3        1       TAS1   0.0000
      9 C6              18.8130   76.1290   23.9980 C.3        1       TAS1   0.0000
     10 C7              16.4080   76.1290   21.5940 C.3        1       TAS1   0.0000
     11 C8              16.4080   68.9160   16.7850 C.3        1       TAS1   0.0000
     12 C9              18.8130   76.1290   21.5940 C.3        1       TAS1   0.0000
     13 C10             20.0150   73.7250   17.9870 C.3        1       TAS1   0.0000
     14 C11             17.6110   70.1180   19.1900 C.3        1       TAS1   0.0000
     15 C12             16.4080   73.7250   21.5940 C.3        1       TAS1   0.0000
     16 C13             17.6110   74.9270   19.1900 C.3        1       TAS1   0.0000
     17 C14             20.0150   70.1180   19.1900 C.3        1       TAS1   0.0000
     18 C15             20.0150   70.1180   21.5940 C.3        1       TAS1   0.0000
     19 C16             17.6110   67.7140   19.1900 C.3        1       TAS1   0.0000
     20 C17             17.6110   76.1290   22.7960 C.3        1       TAS1   0.0000
     21 C18             17.6110   74.9270   21.5940 C.3        1       TAS1   0.0000
     22 C19             21.2170   71.3210   19.1900 C.3        1       TAS1   0.0000
     23 C20             20.0150   73.7250   22.7960 C.3        1       TAS1   0.0000
     24 C21             20.0150   71.3210   17.9870 C.3        1       TAS1   0.0000
     25 C22             18.8130   68.9160   19.1900 C.3        1       TAS1   0.0000
     26 C23             18.8130   68.9160   16.7850 C.3        1       TAS1   0.0000
     27 C24             20.0150   72.5230   16.7850 C.3        1       TAS1   0.0000
     28 C25             17.6110   73.7250   20.3920 C.3        1       TAS1   0.0000
     29 C26             20.0150   68.9160   20.3920 C.3        1       TAS1   0.0000
     30 C27             20.0150   70.1180   16.7850 C.3        1       TAS1   0.0000
     31 C28             18.8130   74.9270   22.7960 C.3        1       TAS1   0.0000
     32 C29             22.4190   71.3210   17.9870 C.3        1       TAS1   0.0000
     33 C30             21.2170   70.1180   17.9870 C.3        1       TAS1   0.0000
     34 C31             18.8130   70.1180   17.9870 C.3        1       TAS1   0.0000
     35 C32             17.6110   68.9160   17.9870 C.3        1       TAS1   0.0000
     36 C33             20.0150   74.9270   21.5940 C.3        1       TAS1   0.0000
     37 C34             18.8130   67.7140   20.3920 C.3        1       TAS1   0.0000
     38 C35             18.8130   73.7250   23.9980 C.3        1       TAS1   0.0000
     39 C36             17.6110   72.5230   19.1900 C.3        1       TAS1   0.0000
     40 C37             16.4080   77.3310   22.7960 C.3        1       TAS1   0.0000
     41 C38             18.8130   74.9270   25.2000 C.3        1       TAS1   0.0000
     42 C39             16.4080   71.3210   19.1900 C.3        1       TAS1   0.0000
     43 C40             21.2170   71.3210   16.7850 C.3        1       TAS1   0.0000
     44 C41             17.6110   73.7250   22.7960 C.3        1       TAS1   0.0000
     45 C42             20.0150   71.3210   20.3920 C.3        1       TAS1   0.0000
     46 C43             21.2170   74.9270   22.7960 C.3        1       TAS1   0.0000
     47 C44             18.8130   72.5230   17.9870 C.3        1       TAS1   0.0000
     48 C45             17.6110   71.3210   22.7960 C.3        1       TAS1   0.0000
     49 C46             16.4080   68.9160   19.1900 C.3        1       TAS1   0.0000
     50 C47             17.6110   71.3210   20.3920 C.3        1       TAS1   0.0000
     51 C48             18.8130   72.5230   20.3920 C.3        1       TAS1   0.0000
     52 C49             17.6110   72.5230   23.9980 C.3        1       TAS1   0.0000
     53 C50             17.6110   71.3210   17.9870 C.3        1       TAS1   0.0000
     54 C51             16.4080   70.1180   17.9870 C.3        1       TAS1   0.0000
     55 C52             21.2170   74.9270   20.3920 C.3        1       TAS1   0.0000
     56 C53             20.0150   76.1290   22.7960 C.3        1       TAS1   0.0000
     57 C54             21.2170   73.7250   19.1900 C.3        1       TAS1   0.0000
     58 C55             18.8130   72.5230   22.7960 C.3        1       TAS1   0.0000
     59 C56             21.2170   73.7250   21.5940 C.3        1       TAS1   0.0000
     60 C57             20.0150   72.5230   19.1900 C.3        1       TAS1   0.0000
     61 C58             17.6110   72.5230   21.5940 C.3        1       TAS1   0.0000
     62 C59             22.4190   72.5230   19.1900 C.3        1       TAS1   0.0000
     63 C60             18.8130   71.3210   19.1900 C.3        1       TAS1   0.0000
     64 C61             18.8130   73.7250   21.5940 C.3        1       TAS1   0.0000
     65 C62             16.4080   74.9270   20.3920 C.3        1       TAS1   0.0000
     66 C63             22.4190   76.1290   20.3920 C.3        1       TAS1   0.0000
     67 C64             20.0150   72.5230   21.5940 C.3        1       TAS1   0.0000
     68 C65             18.8130   70.1180   20.3920 C.3        1       TAS1   0.0000
     69 C66             17.6110   76.1290   20.3920 C.3        1       TAS1   0.0000
     70 C67             18.8130   73.7250   19.1900 C.3        1       TAS1   0.0000
     71 C68             20.0150   73.7250   20.3920 C.3        1       TAS1   0.0000
     72 N2              14.6070   74.7490   21.2210 N.3        1       TAS1   0.5578
     73 N3              15.9270   71.7480   22.7000 N.3        1       TAS1   0.5268
     74 N4              16.8170   74.3500   23.7540 N.3        1       TAS1   0.5268
     75 N5              18.2060   66.8700   17.4340 N.3        1       TAS1   0.6285
