# Supplementary material for: Improving Docking Performance Using Negative Image-Based Rescoring
Source: Front Pharmacol. 2018 Mar 26;9:260. doi: 10.3389/fphar.2018.00260 (PMC5879118; doi:10.3389/fphar.2018.00260)
Supplement: Supplementary file 1 [file DataSheet1.zip › taskut_supplement/2aa2_7Arad.mol2]

@<TRIPOS>MOLECULE
2aa2_7Arad
88
SMALL
USER_CHARGES

@<TRIPOS>ATOM
      1 O1         16.4210   76.7080   24.5800 O.3       1 TAS1       -0.405
      2 O2         16.0530   76.3330   25.2060 O.3       1 TAS1       -0.355
      3 O3         17.6900   67.6740   15.0480 O.3       1 TAS1       -0.408
      4 C1         19.8130   69.9160   20.1900 C.3       1 TAS1        0.000
      5 C2         19.8130   71.1180   18.9870 C.3       1 TAS1        0.000
      6 C3         21.0150   73.5230   17.7850 C.3       1 TAS1        0.000
      7 C4         19.8130   73.5230   23.7960 C.3       1 TAS1        0.000
      8 C5         19.8130   71.1180   21.3920 C.3       1 TAS1        0.000
      9 C6         19.8130   75.9270   23.7960 C.3       1 TAS1        0.000
     10 C7         18.6110   68.7140   20.1900 C.3       1 TAS1        0.000
     11 C8         19.8130   75.9270   21.3920 C.3       1 TAS1        0.000
     12 C9         18.6110   72.3210   21.3920 C.3       1 TAS1        0.000
     13 C10        19.8130   74.7250   20.1900 C.3       1 TAS1        0.000
     14 C11        21.0150   69.9160   16.5830 C.3       1 TAS1        0.000
     15 C12        18.6110   73.5230   20.1900 C.3       1 TAS1        0.000
     16 C13        19.8130   68.7140   16.5830 C.3       1 TAS1        0.000
     17 C14        18.6110   67.5120   18.9870 C.3       1 TAS1        0.000
     18 C15        18.6110   73.5230   17.7850 C.3       1 TAS1        0.000
     19 C16        17.4080   75.9270   23.7960 C.3       1 TAS1        0.000
     20 C17        22.2170   74.7250   20.1900 C.3       1 TAS1        0.000
     21 C18        18.6110   74.7250   21.3920 C.3       1 TAS1        0.000
     22 C19        17.4080   71.1180   18.9870 C.3       1 TAS1        0.000
     23 C20        21.0150   72.3210   18.9870 C.3       1 TAS1        0.000
     24 C21        19.8130   73.5230   16.5830 C.3       1 TAS1        0.000
     25 C22        21.0150   75.9270   22.5940 C.3       1 TAS1        0.000
     26 C23        19.8130   69.9160   17.7850 C.3       1 TAS1        0.000
     27 C24        18.6110   72.3210   23.7960 C.3       1 TAS1        0.000
     28 C25        17.4080   69.9160   20.1900 C.3       1 TAS1        0.000
     29 C26        16.2060   68.7140   17.7850 C.3       1 TAS1        0.000
     30 C27        19.8130   74.7250   22.5940 C.3       1 TAS1        0.000
     31 C28        18.6110   72.3210   18.9870 C.3       1 TAS1        0.000
     32 C29        21.0150   71.1180   17.7850 C.3       1 TAS1        0.000
     33 C30        17.4080   75.9270   21.3920 C.3       1 TAS1        0.000
     34 C31        19.8130   71.1180   16.5830 C.3       1 TAS1        0.000
     35 C32        18.6110   66.3100   20.1900 C.3       1 TAS1        0.000
     36 C33        18.6110   69.9160   16.5830 C.3       1 TAS1        0.000
     37 C34        16.2060   74.7250   21.3920 C.3       1 TAS1        0.000
     38 C35        22.2170   73.5230   18.9870 C.3       1 TAS1        0.000
     39 C36        18.6110   71.1180   17.7850 C.3       1 TAS1        0.000
     40 C37        17.4080   74.7250   22.5940 C.3       1 TAS1        0.000
     41 C38        17.4080   74.7250   24.9980 C.3       1 TAS1        0.000
     42 C39        18.6110   68.7140   15.3810 C.3       1 TAS1        0.000
     43 C40        18.6110   77.1290   23.7960 C.3       1 TAS1        0.000
     44 C41        17.4080   69.9160   17.7850 C.3       1 TAS1        0.000
     45 C42        18.6110   77.1290   21.3920 C.3       1 TAS1        0.000
     46 C43        18.6110   69.9160   21.3920 C.3       1 TAS1        0.000
     47 C44        18.6110   74.7250   23.7960 C.3       1 TAS1        0.000
     48 C45        19.8130   73.5230   21.3920 C.3       1 TAS1        0.000
     49 C46        18.6110   75.9270   22.5940 C.3       1 TAS1        0.000
     50 C47        18.6110   69.9160   18.9870 C.3       1 TAS1        0.000
     51 C48        17.4080   77.1290   22.5940 C.3       1 TAS1        0.000
     52 C49        19.8130   73.5230   18.9870 C.3       1 TAS1        0.000
     53 C50        18.6110   74.7250   16.5830 C.3       1 TAS1        0.000
     54 C51        17.4080   68.7140   18.9870 C.3       1 TAS1        0.000
     55 C52        18.6110   75.9270   24.9980 C.3       1 TAS1        0.000
     56 C53        18.6110   73.5230   22.5940 C.3       1 TAS1        0.000
     57 C54        19.8130   72.3210   17.7850 C.3       1 TAS1        0.000
     58 C55        17.4080   68.7140   16.5830 C.3       1 TAS1        0.000
     59 C56        17.4080   73.5230   21.3920 C.3       1 TAS1        0.000
     60 C57        18.6110   74.7250   18.9870 C.3       1 TAS1        0.000
     61 C58        21.0150   69.9160   18.9870 C.3       1 TAS1        0.000
     62 C59        17.4080   73.5230   18.9870 C.3       1 TAS1        0.000
     63 C60        17.4080   72.3210   17.7850 C.3       1 TAS1        0.000
     64 C61        22.2170   69.9160   17.7850 C.3       1 TAS1        0.000
     65 C62        16.2060   71.1180   17.7850 C.3       1 TAS1        0.000
     66 C63        19.8130   72.3210   20.1900 C.3       1 TAS1        0.000
     67 C64        21.0150   74.7250   21.3920 C.3       1 TAS1        0.000
     68 C65        17.4080   71.1180   21.3920 C.3       1 TAS1        0.000
     69 C66        16.2060   75.9270   22.5940 C.3       1 TAS1        0.000
     70 C67        17.4080   74.7250   20.1900 C.3       1 TAS1        0.000
     71 C68        17.4080   72.3210   24.9980 C.3       1 TAS1        0.000
     72 C69        16.2060   72.3210   21.3920 C.3       1 TAS1        0.000
     73 C70        21.0150   73.5230   20.1900 C.3       1 TAS1        0.000
     74 C71        17.4080   72.3210   22.5940 C.3       1 TAS1        0.000
     75 C72        18.6110   71.1180   20.1900 C.3       1 TAS1        0.000
     76 C73        16.2060   69.9160   16.5830 C.3       1 TAS1        0.000
     77 C74        17.4080   72.3210   20.1900 C.3       1 TAS1        0.000
     78 C75        19.8130   72.3210   22.5940 C.3       1 TAS1        0.000
     79 C76        16.2060   69.9160   18.9870 C.3       1 TAS1        0.000
     80 C77        22.2170   75.9270   21.3920 C.3       1 TAS1        0.000
     81 C78        18.6110   71.1180   22.5940 C.3       1 TAS1        0.000
     82 C79        18.6110   68.7140   17.7850 C.3       1 TAS1        0.000
     83 C80        22.2170   74.7250   22.5940 C.3       1 TAS1        0.000
     84 N1         23.0960   76.1100   22.4650 N.3       1 TAS1        0.558
     85 N2         14.4410   69.9190   18.6590 N.3       1 TAS1        0.558
     86 N3         15.9270   71.7480   22.7000 N.3       1 TAS1        0.527
     87 N4         16.8170   74.3500   23.7540 N.3       1 TAS1        0.527
     88 N5         18.2060   66.8700   17.4340 N.3       1 TAS1        0.628

@<TRIPOS>SUBSTRUCTURE
      1 TAS1          1 GROUP   0 _ **** 0
