# Supplementary material for: Improving Docking Performance Using Negative Image-Based Rescoring
Source: Front Pharmacol. 2018 Mar 26;9:260. doi: 10.3389/fphar.2018.00260 (PMC5879118; doi:10.3389/fphar.2018.00260)
Supplement: Supplementary file 1 [file DataSheet1.zip › taskut_supplement/2am9_1.5Aligdist.mol2]

@<TRIPOS>MOLECULE 
2am9_1.5Aligdist
 47 
 SMALL 
 USER_CHARGES 
 
@<TRIPOS>ATOM 
      1 O1              30.1920   -1.7560    4.2630 O.3        1       TAS1  -0.4055
      2 N1              31.5630   -1.7780    4.0140 N.3        1       TAS1   0.5268
      3 C1              28.9270    3.2970    5.5900 C.3        1       TAS1   0.0000
      4 C2              28.9270   -0.3090    6.7920 C.3        1       TAS1   0.0000
      5 C3              25.3210    5.7020    4.3880 C.3        1       TAS1   0.0000
      6 C4              30.1300   -0.3090    3.1860 C.3        1       TAS1   0.0000
      7 C5              28.9270    2.0950    4.3880 C.3        1       TAS1   0.0000
      8 C6              27.7250    2.0950    5.5900 C.3        1       TAS1   0.0000
      9 C7              27.7250    0.8930    4.3880 C.3        1       TAS1   0.0000
     10 C8              25.3210    2.0950    3.1860 C.3        1       TAS1   0.0000
     11 C9              27.7250   -0.3090    5.5900 C.3        1       TAS1   0.0000
     12 C10             26.5230    4.4990    6.7920 C.3        1       TAS1   0.0000
     13 C11             24.1190    5.7020    5.5900 C.3        1       TAS1   0.0000
     14 C12             27.7250   -0.3090    3.1860 C.3        1       TAS1   0.0000
     15 C13             27.7250    4.4990    5.5900 C.3        1       TAS1   0.0000
     16 C14             28.9270    0.8930    5.5900 C.3        1       TAS1   0.0000
     17 C15             22.9170    5.7020    4.3880 C.3        1       TAS1   0.0000
     18 C16             26.5230    0.8930    5.5900 C.3        1       TAS1   0.0000
     19 C17             28.9270    0.8930    3.1860 C.3        1       TAS1   0.0000
     20 C18             28.9270   -0.3090    4.3880 C.3        1       TAS1   0.0000
     21 C19             27.7250    3.2970    4.3880 C.3        1       TAS1   0.0000
     22 C20             26.5230    0.8930    3.1860 C.3        1       TAS1   0.0000
     23 C21             26.5230    5.7020    5.5900 C.3        1       TAS1   0.0000
     24 C22             24.1190    0.8930    3.1860 C.3        1       TAS1   0.0000
     25 C23             27.7250   -2.7130    3.1860 C.3        1       TAS1   0.0000
     26 C24             24.1190    2.0950    4.3880 C.3        1       TAS1   0.0000
     27 C25             27.7250    3.2970    6.7920 C.3        1       TAS1   0.0000
     28 C26             25.3210    0.8930    4.3880 C.3        1       TAS1   0.0000
     29 C27             26.5230    4.4990    4.3880 C.3        1       TAS1   0.0000
     30 C28             22.9170    3.2970    4.3880 C.3        1       TAS1   0.0000
     31 C29             27.7250   -1.5110    4.3880 C.3        1       TAS1   0.0000
     32 C30             28.9270   -1.5110    3.1860 C.3        1       TAS1   0.0000
     33 C31             25.3210    4.4990    5.5900 C.3        1       TAS1   0.0000
     34 C32             26.5230   -1.5110    3.1860 C.3        1       TAS1   0.0000
     35 C33             27.7250    5.7020    4.3880 C.3        1       TAS1   0.0000
     36 C34             24.1190    4.4990    4.3880 C.3        1       TAS1   0.0000
     37 C35             25.3210    3.2970    4.3880 C.3        1       TAS1   0.0000
     38 C36             26.5230    6.9040    4.3880 C.3        1       TAS1   0.0000
     39 C37             24.1190    6.9040    4.3880 C.3        1       TAS1   0.0000
     40 C38             26.5230    3.2970    5.5900 C.3        1       TAS1   0.0000
     41 C39             25.3210    6.9040    5.5900 C.3        1       TAS1   0.0000
     42 C40             26.5230   -0.3090    4.3880 C.3        1       TAS1   0.0000
     43 C41             25.3210    3.2970    6.7920 C.3        1       TAS1   0.0000
     44 C42             24.1190    3.2970    5.5900 C.3        1       TAS1   0.0000
     45 C43             26.5230    2.0950    4.3880 C.3        1       TAS1   0.0000
     46 N2              24.0920    9.0540    2.5060 N.3        1       TAS1   0.5068
     47 N3              31.2980    1.4970    4.2860 N.3        1       TAS1   0.5268
