# Supplementary material for: Improving Docking Performance Using Negative Image-Based Rescoring
Source: Front Pharmacol. 2018 Mar 26;9:260. doi: 10.3389/fphar.2018.00260 (PMC5879118; doi:10.3389/fphar.2018.00260)
Supplement: Supplementary file 1 [file DataSheet1.zip › taskut_supplement/2am9_6Arad.mol2]

@<TRIPOS>MOLECULE 
2am9_6Arad
 73 
 SMALL 
 USER_CHARGES 
 
@<TRIPOS>ATOM 
      1 O1              30.1920   -1.7560    4.2630 O.3        1       TAS1  -0.4055
      2 C1              26.7570    4.7330    4.6220 C.3        1       TAS1   0.0000
      3 C2              26.7570    2.3290    4.6220 C.3        1       TAS1   0.0000
      4 C3              25.5550    4.7330    3.4200 C.3        1       TAS1   0.0000
      5 C4              25.5550    1.1270    2.2170 C.3        1       TAS1   0.0000
      6 C5              27.9590    4.7330    3.4200 C.3        1       TAS1   0.0000
      7 C6              25.5550   -0.0760    5.8240 C.3        1       TAS1   0.0000
      8 C7              24.3520    5.9350    5.8240 C.3        1       TAS1   0.0000
      9 C8              27.9590   -0.0760    3.4200 C.3        1       TAS1   0.0000
     10 C9              25.5550    2.3290    3.4200 C.3        1       TAS1   0.0000
     11 C10             26.7570    5.9350    3.4200 C.3        1       TAS1   0.0000
     12 C11             25.5550    7.1370    5.8240 C.3        1       TAS1   0.0000
     13 C12             27.9590    4.7330    5.8240 C.3        1       TAS1   0.0000
     14 C13             27.9590    3.5310    4.6220 C.3        1       TAS1   0.0000
     15 C14             25.5550    7.1370    3.4200 C.3        1       TAS1   0.0000
     16 C15             27.9590    2.3290    5.8240 C.3        1       TAS1   0.0000
     17 C16             29.1610    3.5310    5.8240 C.3        1       TAS1   0.0000
     18 C17             29.1610   -0.0760    4.6220 C.3        1       TAS1   0.0000
     19 C18             25.5550   -0.0760    3.4200 C.3        1       TAS1   0.0000
     20 C19             25.5550    1.1270    4.6220 C.3        1       TAS1   0.0000
     21 C20             26.7570    1.1270    3.4200 C.3        1       TAS1   0.0000
     22 C21             30.3630   -0.0760    5.8240 C.3        1       TAS1   0.0000
     23 C22             24.3520    4.7330    4.6220 C.3        1       TAS1   0.0000
     24 C23             29.1610   -0.0760    7.0260 C.3        1       TAS1   0.0000
     25 C24             29.1610    2.3290    4.6220 C.3        1       TAS1   0.0000
     26 C25             25.5550    5.9350    4.6220 C.3        1       TAS1   0.0000
     27 C26             26.7570    2.3290    7.0260 C.3        1       TAS1   0.0000
     28 C27             27.9590    1.1270    7.0260 C.3        1       TAS1   0.0000
     29 C28             27.9590    2.3290    3.4200 C.3        1       TAS1   0.0000
     30 C29             27.9590    1.1270    4.6220 C.3        1       TAS1   0.0000
     31 C30             26.7570   -0.0760    4.6220 C.3        1       TAS1   0.0000
     32 C31             26.7570    2.3290    2.2170 C.3        1       TAS1   0.0000
     33 C32             26.7570   -0.0760    2.2170 C.3        1       TAS1   0.0000
     34 C33             27.9590    5.9350    4.6220 C.3        1       TAS1   0.0000
     35 C34             25.5550    4.7330    5.8240 C.3        1       TAS1   0.0000
     36 C35             27.9590   -2.4800    3.4200 C.3        1       TAS1   0.0000
     37 C36             23.1500    2.3290    3.4200 C.3        1       TAS1   0.0000
     38 C37             29.1610   -1.2780    3.4200 C.3        1       TAS1   0.0000
     39 C38             26.7570    1.1270    5.8240 C.3        1       TAS1   0.0000
     40 C39             27.9590   -0.0760    5.8240 C.3        1       TAS1   0.0000
     41 C40             27.9590    7.1370    5.8240 C.3        1       TAS1   0.0000
     42 C41             26.7570    7.1370    4.6220 C.3        1       TAS1   0.0000
     43 C42             29.1610    1.1270    5.8240 C.3        1       TAS1   0.0000
     44 C43             29.1610    1.1270    3.4200 C.3        1       TAS1   0.0000
     45 C44             26.7570   -1.2780    5.8240 C.3        1       TAS1   0.0000
     46 C45             26.7570   -1.2780    3.4200 C.3        1       TAS1   0.0000
     47 C46             26.7570    3.5310    5.8240 C.3        1       TAS1   0.0000
     48 C47             24.3520    2.3290    4.6220 C.3        1       TAS1   0.0000
     49 C48             26.7570    5.9350    5.8240 C.3        1       TAS1   0.0000
     50 C49             27.9590    3.5310    7.0260 C.3        1       TAS1   0.0000
     51 C50             25.5550    3.5310    4.6220 C.3        1       TAS1   0.0000
     52 C51             29.1610   -0.0760    2.2170 C.3        1       TAS1   0.0000
     53 C52             27.9590   -1.2780    2.2170 C.3        1       TAS1   0.0000
     54 C53             25.5550    3.5310    7.0260 C.3        1       TAS1   0.0000
     55 C54             26.7570   -2.4800    4.6220 C.3        1       TAS1   0.0000
     56 C55             27.9590   -1.2780    4.6220 C.3        1       TAS1   0.0000
     57 C56             24.3520    5.9350    3.4200 C.3        1       TAS1   0.0000
     58 C57             23.1500    4.7330    5.8240 C.3        1       TAS1   0.0000
     59 C58             25.5550    2.3290    5.8240 C.3        1       TAS1   0.0000
     60 C59             25.5550   -1.2780    4.6220 C.3        1       TAS1   0.0000
     61 C60             24.3520    1.1270    5.8240 C.3        1       TAS1   0.0000
     62 C61             26.7570    3.5310    3.4200 C.3        1       TAS1   0.0000
     63 C62             24.3520    3.5310    5.8240 C.3        1       TAS1   0.0000
     64 C63             24.3520    1.1270    3.4200 C.3        1       TAS1   0.0000
     65 C64             24.3520    7.1370    4.6220 C.3        1       TAS1   0.0000
     66 C65             23.1500    3.5310    4.6220 C.3        1       TAS1   0.0000
     67 C66             21.9480    4.7330    4.6220 C.3        1       TAS1   0.0000
     68 C67             23.1500    5.9350    4.6220 C.3        1       TAS1   0.0000
     69 C68             23.1500    1.1270    4.6220 C.3        1       TAS1   0.0000
     70 N1              29.1840    5.3940    2.7480 N.3        1       TAS1   0.5578
     71 N2              23.1660    3.3200    8.6230 N.3        1       TAS1   0.5664
     72 N3              31.2980    1.4970    4.2860 N.3        1       TAS1   0.5268
     73 N4              31.6960   -1.4030    3.9700 N.3        1       TAS1   0.5268
