# Supplementary material for: Improving Docking Performance Using Negative Image-Based Rescoring
Source: Front Pharmacol. 2018 Mar 26;9:260. doi: 10.3389/fphar.2018.00260 (PMC5879118; doi:10.3389/fphar.2018.00260)
Supplement: Supplementary file 1 [file DataSheet1.zip › taskut_supplement/2ao6_1.5Aligdist.mol2]

@<TRIPOS>MOLECULE 
2ao6_1.5Aligdist
 46 
 SMALL 
 USER_CHARGES 
 
@<TRIPOS>ATOM 
      1 O1              30.6180   -1.3910    4.1590 O.3        1       TAS1  -0.4055
      2 O2              24.4240    8.4140    3.0600 O.3        1       TAS1  -0.4083
      3 C1              29.9640    1.6220    3.0780 C.3        1       TAS1   0.0000
      4 C2              25.1560    5.2280    4.2800 C.3        1       TAS1   0.0000
      5 C3              27.5600    5.2280    4.2800 C.3        1       TAS1   0.0000
      6 C4              26.3580    0.4200    3.0780 C.3        1       TAS1   0.0000
      7 C5              28.7620   -0.7820    1.8760 C.3        1       TAS1   0.0000
      8 C6              28.7620    1.6220    4.2800 C.3        1       TAS1   0.0000
      9 C7              28.7620   -1.9840    3.0780 C.3        1       TAS1   0.0000
     10 C8              23.9540    4.0260    4.2800 C.3        1       TAS1   0.0000
     11 C9              28.7620    4.0260    4.2800 C.3        1       TAS1   0.0000
     12 C10             25.1560    0.4200    4.2800 C.3        1       TAS1   0.0000
     13 C11             26.3580    2.8240    3.0780 C.3        1       TAS1   0.0000
     14 C12             27.5600   -0.7820    3.0780 C.3        1       TAS1   0.0000
     15 C13             26.3580    6.4300    4.2800 C.3        1       TAS1   0.0000
     16 C14             23.9540    2.8240    3.0780 C.3        1       TAS1   0.0000
     17 C15             25.1560    6.4300    3.0780 C.3        1       TAS1   0.0000
     18 C16             29.9640    0.4200    6.6840 C.3        1       TAS1   0.0000
     19 C17             29.9640    0.4200    4.2800 C.3        1       TAS1   0.0000
     20 C18             25.1560    1.6220    3.0780 C.3        1       TAS1   0.0000
     21 C19             29.9640    0.4200    1.8760 C.3        1       TAS1   0.0000
     22 C20             27.5600    4.0260    3.0780 C.3        1       TAS1   0.0000
     23 C21             27.5600    6.4300    3.0780 C.3        1       TAS1   0.0000
     24 C22             26.3580    4.0260    4.2800 C.3        1       TAS1   0.0000
     25 C23             23.9540    1.6220    4.2800 C.3        1       TAS1   0.0000
     26 C24             29.9640    2.8240    4.2800 C.3        1       TAS1   0.0000
     27 C25             25.1560    7.6320    4.2800 C.3        1       TAS1   0.0000
     28 C26             28.7620   -0.7820    4.2800 C.3        1       TAS1   0.0000
     29 C27             28.7620    0.4200    5.4820 C.3        1       TAS1   0.0000
     30 C28             28.7620    0.4200    3.0780 C.3        1       TAS1   0.0000
     31 C29             25.1560    4.0260    5.4820 C.3        1       TAS1   0.0000
     32 C30             26.3580   -0.7820    4.2800 C.3        1       TAS1   0.0000
     33 C31             25.1560    2.8240    4.2800 C.3        1       TAS1   0.0000
     34 C32             28.7620    2.8240    3.0780 C.3        1       TAS1   0.0000
     35 C33             23.9540    2.8240    5.4820 C.3        1       TAS1   0.0000
     36 C34             27.5600   -1.9840    4.2800 C.3        1       TAS1   0.0000
     37 C35             26.3580    7.6320    3.0780 C.3        1       TAS1   0.0000
     38 C36             27.5600    1.6220    3.0780 C.3        1       TAS1   0.0000
     39 C37             23.9540    6.4300    4.2800 C.3        1       TAS1   0.0000
     40 C38             27.5600    0.4200    4.2800 C.3        1       TAS1   0.0000
     41 C39             26.3580    5.2280    3.0780 C.3        1       TAS1   0.0000
     42 C40             29.9640   -0.7820    3.0780 C.3        1       TAS1   0.0000
     43 C41             25.1560    4.0260    3.0780 C.3        1       TAS1   0.0000
     44 C42             27.5600    2.8240    4.2800 C.3        1       TAS1   0.0000
     45 C43             26.3580    1.6220    4.2800 C.3        1       TAS1   0.0000
     46 N1              32.1170   -1.0720    3.6970 N.3        1       TAS1   0.5268
