# Supplementary material for: Improving Docking Performance Using Negative Image-Based Rescoring
Source: Front Pharmacol. 2018 Mar 26;9:260. doi: 10.3389/fphar.2018.00260 (PMC5879118; doi:10.3389/fphar.2018.00260)
Supplement: Supplementary file 1 [file DataSheet1.zip › taskut_supplement/2ao6_7Arad.mol2]

@<TRIPOS>MOLECULE 
2ao6_7Arad
 76 
 SMALL 
 USER_CHARGES 
 
@<TRIPOS>ATOM 
      1 O1              30.6180   -1.3910    4.1590 O.3        1       TAS1  -0.4055
      2 O2              24.4240    8.4140    3.0600 O.3        1       TAS1  -0.4083
      3 C1              24.5700    2.2390    4.8970 C.3        1       TAS1   0.0000
      4 C2              24.5700    2.2390    2.4920 C.3        1       TAS1   0.0000
      5 C3              29.3790    3.4410    6.0990 C.3        1       TAS1   0.0000
      6 C4              28.1770    3.4410    4.8970 C.3        1       TAS1   0.0000
      7 C5              29.3790    1.0360    3.6950 C.3        1       TAS1   0.0000
      8 C6              30.5810    3.4410    4.8970 C.3        1       TAS1   0.0000
      9 C7              28.1770    3.4410    2.4920 C.3        1       TAS1   0.0000
     10 C8              28.1770    5.8450    2.4920 C.3        1       TAS1   0.0000
     11 C9              29.3790    1.0360    6.0990 C.3        1       TAS1   0.0000
     12 C10             29.3790   -0.1660    4.8970 C.3        1       TAS1   0.0000
     13 C11             23.3680    4.6430    3.6950 C.3        1       TAS1   0.0000
     14 C12             30.5810   -0.1660    6.0990 C.3        1       TAS1   0.0000
     15 C13             26.9750   -2.5700    4.8970 C.3        1       TAS1   0.0000
     16 C14             28.1770    4.6430    3.6950 C.3        1       TAS1   0.0000
     17 C15             24.5700    5.8450    3.6950 C.3        1       TAS1   0.0000
     18 C16             24.5700    4.6430    4.8970 C.3        1       TAS1   0.0000
     19 C17             26.9750    7.0470    4.8970 C.3        1       TAS1   0.0000
     20 C18             24.5700    1.0360    1.2900 C.3        1       TAS1   0.0000
     21 C19             28.1770    2.2390    6.0990 C.3        1       TAS1   0.0000
     22 C20             29.3790   -1.3680    1.2900 C.3        1       TAS1   0.0000
     23 C21             28.1770    2.2390    3.6950 C.3        1       TAS1   0.0000
     24 C22             30.5810   -0.1660    1.2900 C.3        1       TAS1   0.0000
     25 C23             23.3680    3.4410    4.8970 C.3        1       TAS1   0.0000
     26 C24             28.1770   -0.1660    6.0990 C.3        1       TAS1   0.0000
     27 C25             30.5810    1.0360    4.8970 C.3        1       TAS1   0.0000
     28 C26             30.5810    1.0360    2.4920 C.3        1       TAS1   0.0000
     29 C27             24.5700   -0.1660    2.4920 C.3        1       TAS1   0.0000
     30 C28             25.7720    3.4410    4.8970 C.3        1       TAS1   0.0000
     31 C29             26.9750    4.6430    2.4920 C.3        1       TAS1   0.0000
     32 C30             23.3680    5.8450    4.8970 C.3        1       TAS1   0.0000
     33 C31             26.9750    4.6430    4.8970 C.3        1       TAS1   0.0000
     34 C32             28.1770    1.0360    4.8970 C.3        1       TAS1   0.0000
     35 C33             28.1770   -2.5700    3.6950 C.3        1       TAS1   0.0000
     36 C34             28.1770    1.0360    2.4920 C.3        1       TAS1   0.0000
     37 C35             26.9750    5.8450    3.6950 C.3        1       TAS1   0.0000
     38 C36             29.3790   -2.5700    2.4920 C.3        1       TAS1   0.0000
     39 C37             28.1770   -1.3680    4.8970 C.3        1       TAS1   0.0000
     40 C38             24.5700    7.0470    2.4920 C.3        1       TAS1   0.0000
     41 C39             23.3680    2.2390    3.6950 C.3        1       TAS1   0.0000
     42 C40             29.3790   -0.1660    7.3010 C.3        1       TAS1   0.0000
     43 C41             24.5700    1.0360    3.6950 C.3        1       TAS1   0.0000
     44 C42             24.5700    7.0470    4.8970 C.3        1       TAS1   0.0000
     45 C43             25.7720    1.0360    4.8970 C.3        1       TAS1   0.0000
     46 C44             28.1770    7.0470    3.6950 C.3        1       TAS1   0.0000
     47 C45             25.7720    1.0360    2.4920 C.3        1       TAS1   0.0000
     48 C46             26.9750    3.4410    3.6950 C.3        1       TAS1   0.0000
     49 C47             29.3790    2.2390    4.8970 C.3        1       TAS1   0.0000
     50 C48             30.5810   -1.3680    2.4920 C.3        1       TAS1   0.0000
     51 C49             25.7720    5.8450    4.8970 C.3        1       TAS1   0.0000
     52 C50             26.9750    1.0360    3.6950 C.3        1       TAS1   0.0000
     53 C51             24.5700    3.4410    6.0990 C.3        1       TAS1   0.0000
     54 C52             24.5700    3.4410    3.6950 C.3        1       TAS1   0.0000
     55 C53             25.7720    4.6430    3.6950 C.3        1       TAS1   0.0000
     56 C54             26.9750    2.2390    4.8970 C.3        1       TAS1   0.0000
     57 C55             29.3790    3.4410    3.6950 C.3        1       TAS1   0.0000
     58 C56             25.7720    2.2390    3.6950 C.3        1       TAS1   0.0000
     59 C57             26.9750    2.2390    2.4920 C.3        1       TAS1   0.0000
     60 C58             25.7720    7.0470    3.6950 C.3        1       TAS1   0.0000
     61 C59             28.1770   -0.1660    1.2900 C.3        1       TAS1   0.0000
     62 C60             25.7720    8.2490    2.4920 C.3        1       TAS1   0.0000
     63 C61             25.7720   -0.1660    3.6950 C.3        1       TAS1   0.0000
     64 C62             25.7720    2.2390    1.2900 C.3        1       TAS1   0.0000
     65 C63             26.9750   -0.1660    2.4920 C.3        1       TAS1   0.0000
     66 C64             26.9750   -0.1660    4.8970 C.3        1       TAS1   0.0000
     67 C65             22.1660    3.4410    3.6950 C.3        1       TAS1   0.0000
     68 C66             28.1770   -0.1660    3.6950 C.3        1       TAS1   0.0000
     69 C67             25.7720    3.4410    2.4920 C.3        1       TAS1   0.0000
     70 C68             28.1770   -1.3680    2.4920 C.3        1       TAS1   0.0000
     71 C69             26.9750   -1.3680    3.6950 C.3        1       TAS1   0.0000
     72 C70             29.3790   -0.1660    2.4920 C.3        1       TAS1   0.0000
     73 N1              31.5720    0.7280    0.6070 N.3        1       TAS1   0.5578
     74 N2              29.6250    5.7460    2.1850 N.3        1       TAS1   0.5578
     75 N3              32.1170   -1.0720    3.6970 N.3        1       TAS1   0.5268
     76 N4              31.7350    1.8260    4.0590 N.3        1       TAS1   0.5268
