# Supplementary material for: Improving Docking Performance Using Negative Image-Based Rescoring
Source: Front Pharmacol. 2018 Mar 26;9:260. doi: 10.3389/fphar.2018.00260 (PMC5879118; doi:10.3389/fphar.2018.00260)
Supplement: Supplementary file 1 [file DataSheet1.zip › taskut_supplement/2ao6_8Arad.mol2]

@<TRIPOS>MOLECULE 
2ao6_8Arad
 73 
 SMALL 
 USER_CHARGES 
 
@<TRIPOS>ATOM 
      1 O1              30.6180   -1.3910    4.1590 O.3        1       TAS1  -0.4055
      2 O2              24.4240    8.4140    3.0600 O.3        1       TAS1  -0.4083
      3 C1              26.7720    2.0360    3.4920 C.3        1       TAS1   0.0000
      4 C2              27.9750    2.0360    2.2900 C.3        1       TAS1   0.0000
      5 C3              27.9750   -0.3680    4.6950 C.3        1       TAS1   0.0000
      6 C4              26.7720   -0.3680    3.4920 C.3        1       TAS1   0.0000
      7 C5              27.9750    4.4410    4.6950 C.3        1       TAS1   0.0000
      8 C6              29.1770   -1.5700    4.6950 C.3        1       TAS1   0.0000
      9 C7              29.1770    2.0360    5.8970 C.3        1       TAS1   0.0000
     10 C8              23.1660    4.4410    4.6950 C.3        1       TAS1   0.0000
     11 C9              29.1770   -2.7720    3.4920 C.3        1       TAS1   0.0000
     12 C10             26.7720    0.8340    2.2900 C.3        1       TAS1   0.0000
     13 C11             24.3680    0.8340    4.6950 C.3        1       TAS1   0.0000
     14 C12             27.9750   -2.7720    4.6950 C.3        1       TAS1   0.0000
     15 C13             24.3680    0.8340    2.2900 C.3        1       TAS1   0.0000
     16 C14             30.3790    3.2390    5.8970 C.3        1       TAS1   0.0000
     17 C15             30.3790    0.8340    3.4920 C.3        1       TAS1   0.0000
     18 C16             26.7720    5.6430    4.6950 C.3        1       TAS1   0.0000
     19 C17             26.7720    6.8450    3.4920 C.3        1       TAS1   0.0000
     20 C18             27.9750   -1.5700    3.4920 C.3        1       TAS1   0.0000
     21 C20             29.1770    0.8340    4.6950 C.3        1       TAS1   0.0000
     22 C21             23.1660    2.0360    4.6950 C.3        1       TAS1   0.0000
     23 C22             24.3680    3.2390    4.6950 C.3        1       TAS1   0.0000
     24 C23             23.1660    6.8450    4.6950 C.3        1       TAS1   0.0000
     25 C24             29.1770    0.8340    7.0990 C.3        1       TAS1   0.0000
     26 C25             25.5700    3.2390    3.4920 C.3        1       TAS1   0.0000
     27 C26             29.1770    3.2390    4.6950 C.3        1       TAS1   0.0000
     28 C27             29.1770    0.8340    2.2900 C.3        1       TAS1   0.0000
     29 C28             27.9750   -0.3680    2.2900 C.3        1       TAS1   0.0000
     30 C29             25.5700    2.0360    4.6950 C.3        1       TAS1   0.0000
     31 C30             26.7720    0.8340    4.6950 C.3        1       TAS1   0.0000
     32 C31             25.5700    6.8450    4.6950 C.3        1       TAS1   0.0000
     33 C32             29.1770   -1.5700    2.2900 C.3        1       TAS1   0.0000
     34 C33             26.7720    4.4410    3.4920 C.3        1       TAS1   0.0000
     35 C34             25.5700    6.8450    2.2900 C.3        1       TAS1   0.0000
     36 C35             27.9750    2.0360    4.6950 C.3        1       TAS1   0.0000
     37 C36             26.7720    3.2390    4.6950 C.3        1       TAS1   0.0000
     38 C37             23.1660    0.8340    3.4920 C.3        1       TAS1   0.0000
     39 C38             27.9750    0.8340    3.4920 C.3        1       TAS1   0.0000
     40 C39             27.9750    6.8450    4.6950 C.3        1       TAS1   0.0000
     41 C40             23.1660    3.2390    3.4920 C.3        1       TAS1   0.0000
     42 C41             23.1660    5.6430    3.4920 C.3        1       TAS1   0.0000
     43 C42             27.9750    0.8340    5.8970 C.3        1       TAS1   0.0000
     44 C43             29.1770   -0.3680    1.0880 C.3        1       TAS1   0.0000
     45 C44             25.5700    0.8340    3.4920 C.3        1       TAS1   0.0000
     46 C45             29.1770    2.0360    3.4920 C.3        1       TAS1   0.0000
     47 C46             25.5700    5.6430    3.4920 C.3        1       TAS1   0.0000
     48 C47             29.1770   -0.3680    3.4920 C.3        1       TAS1   0.0000
     49 C48             26.7720    5.6430    2.2900 C.3        1       TAS1   0.0000
     50 C49             26.7720   -1.5700    4.6950 C.3        1       TAS1   0.0000
     51 C50             26.7720    3.2390    2.2900 C.3        1       TAS1   0.0000
     52 C51             29.1770   -0.3680    5.8970 C.3        1       TAS1   0.0000
     53 C52             24.3680    5.6430    4.6950 C.3        1       TAS1   0.0000
     54 C53             24.3680    4.4410    3.4920 C.3        1       TAS1   0.0000
     55 C54             30.3790    2.0360    4.6950 C.3        1       TAS1   0.0000
     56 C55             24.3680    2.0360    3.4920 C.3        1       TAS1   0.0000
     57 C56             27.9750    5.6430    3.4920 C.3        1       TAS1   0.0000
     58 C57             25.5700    2.0360    2.2900 C.3        1       TAS1   0.0000
     59 C58             30.3790   -0.3680    7.0990 C.3        1       TAS1   0.0000
     60 C59             24.3680    6.8450    3.4920 C.3        1       TAS1   0.0000
     61 C60             29.1770    4.4410    3.4920 C.3        1       TAS1   0.0000
     62 C61             24.3680    2.0360    5.8970 C.3        1       TAS1   0.0000
     63 C62             25.5700   -0.3680    4.6950 C.3        1       TAS1   0.0000
     64 C63             27.9750    3.2390    3.4920 C.3        1       TAS1   0.0000
     65 C64             27.9750    4.4410    2.2900 C.3        1       TAS1   0.0000
     66 C65             25.5700    4.4410    4.6950 C.3        1       TAS1   0.0000
     67 C66             26.7720    2.0360    5.8970 C.3        1       TAS1   0.0000
     68 C67             30.3790   -0.3680    2.2900 C.3        1       TAS1   0.0000
     69 N1              31.5720    0.7280    0.6070 N.3        1       TAS1   0.5578
     70 N2              23.8250    3.5410    8.1940 N.3        1       TAS1   0.5664
     71 N3              24.4620    9.2600    2.0470 N.3        1       TAS1   0.5068
     72 N4              32.1170   -1.0720    3.6970 N.3        1       TAS1   0.5268
     73 N5              31.7350    1.8260    4.0590 N.3        1       TAS1   0.5268
