# Supplementary material for: Improving Docking Performance Using Negative Image-Based Rescoring
Source: Front Pharmacol. 2018 Mar 26;9:260. doi: 10.3389/fphar.2018.00260 (PMC5879118; doi:10.3389/fphar.2018.00260)
Supplement: Supplementary file 1 [file DataSheet1.zip › taskut_supplement/2gtk_1.5Aligdist.mol2]

@<TRIPOS>MOLECULE 
2gtk_1.5Aligdist
 69 
 SMALL 
 USER_CHARGES 
 
@<TRIPOS>ATOM 
      1 N1               5.0870   23.1830   12.3440 N.3        1       TAS1   0.6195
      2 O1              -1.0570   29.8650   18.1270 O.3        1       TAS1  -0.3183
      3 C1               3.6920   25.7360   20.5630 C.3        1       TAS1   0.0000
      4 C2               6.0960   20.9280   10.9460 C.3        1       TAS1   0.0000
      5 C3               7.2990   23.3320   16.9560 C.3        1       TAS1   0.0000
      6 C4               7.2990   26.9380   15.7540 C.3        1       TAS1   0.0000
      7 C5               0.0860   26.9380   15.7540 C.3        1       TAS1   0.0000
      8 C6              -2.3180   29.3430   18.1580 C.3        1       TAS1   0.0000
      9 C7               8.5010   25.7360   15.7540 C.3        1       TAS1   0.0000
     10 C8               2.4900   25.7360   19.3600 C.3        1       TAS1   0.0000
     11 C9               2.4900   28.1410   19.3600 C.3        1       TAS1   0.0000
     12 C10              4.8940   26.9380   18.1580 C.3        1       TAS1   0.0000
     13 C11              6.0960   19.7260   12.1480 C.3        1       TAS1   0.0000
     14 C12              4.8940   18.5240   14.5520 C.3        1       TAS1   0.0000
     15 C13              6.0960   22.1300   19.3600 C.3        1       TAS1   0.0000
     16 C14              8.5010   26.9380   16.9560 C.3        1       TAS1   0.0000
     17 C15              7.2990   20.9280   14.5520 C.3        1       TAS1   0.0000
     18 C16              7.2990   22.1300   13.3500 C.3        1       TAS1   0.0000
     19 C17              7.2990   24.5340   18.1580 C.3        1       TAS1   0.0000
     20 C18              7.2990   25.7360   19.3600 C.3        1       TAS1   0.0000
     21 C19              2.4900   26.9380   18.1580 C.3        1       TAS1   0.0000
     22 C20              7.2990   20.9280   12.1480 C.3        1       TAS1   0.0000
     23 C21              3.6920   26.9380   19.3600 C.3        1       TAS1   0.0000
     24 C22              7.2990   22.1300   15.7540 C.3        1       TAS1   0.0000
     25 C23              6.0960   18.5240   13.3500 C.3        1       TAS1   0.0000
     26 C24             -1.1160   26.9380   19.3600 C.3        1       TAS1   0.0000
     27 C25              2.4900   26.9380   20.5630 C.3        1       TAS1   0.0000
     28 C26              4.8940   19.7260   15.7540 C.3        1       TAS1   0.0000
     29 C27             -1.1160   26.9380   16.9560 C.3        1       TAS1   0.0000
     30 C28              6.0960   20.9280   15.7540 C.3        1       TAS1   0.0000
     31 C29              1.2880   26.9380   19.3600 C.3        1       TAS1   0.0000
     32 C30              0.0860   26.9380   20.5630 C.3        1       TAS1   0.0000
     33 C31              3.6920   23.3320   20.5630 C.3        1       TAS1   0.0000
     34 C32              4.8940   24.5340   20.5630 C.3        1       TAS1   0.0000
     35 C33              6.0960   24.5340   19.3600 C.3        1       TAS1   0.0000
     36 C34              7.2990   23.3320   14.5520 C.3        1       TAS1   0.0000
     37 C35             -1.1160   28.1410   15.7540 C.3        1       TAS1   0.0000
     38 C36              6.0960   23.3320   15.7540 C.3        1       TAS1   0.0000
     39 C37              4.8940   19.7260   13.3500 C.3        1       TAS1   0.0000
     40 C38              1.2880   25.7360   20.5630 C.3        1       TAS1   0.0000
     41 C39              6.0960   19.7260   14.5520 C.3        1       TAS1   0.0000
     42 C40              6.0960   24.5340   16.9560 C.3        1       TAS1   0.0000
     43 C41              0.0860   26.9380   18.1580 C.3        1       TAS1   0.0000
     44 C42              3.6920   28.1410   18.1580 C.3        1       TAS1   0.0000
     45 C43             -1.1160   28.1410   18.1580 C.3        1       TAS1   0.0000
     46 C44              0.0860   28.1410   16.9560 C.3        1       TAS1   0.0000
     47 C45              0.0860   28.1410   19.3600 C.3        1       TAS1   0.0000
     48 C46              1.2880   28.1410   15.7540 C.3        1       TAS1   0.0000
     49 C47              4.8940   25.7360   19.3600 C.3        1       TAS1   0.0000
     50 C48              3.6920   24.5340   19.3600 C.3        1       TAS1   0.0000
     51 C49             -2.3180   28.1410   19.3600 C.3        1       TAS1   0.0000
     52 C50              6.0960   25.7360   18.1580 C.3        1       TAS1   0.0000
     53 C51              6.0960   22.1300   14.5520 C.3        1       TAS1   0.0000
     54 C52              1.2880   28.1410   18.1580 C.3        1       TAS1   0.0000
     55 C53              4.8940   24.5340   18.1580 C.3        1       TAS1   0.0000
     56 C54              7.2990   24.5340   15.7540 C.3        1       TAS1   0.0000
     57 C55              4.8940   23.3320   19.3600 C.3        1       TAS1   0.0000
     58 C56              6.0960   22.1300   16.9560 C.3        1       TAS1   0.0000
     59 C57              0.0860   29.3430   15.7540 C.3        1       TAS1   0.0000
     60 C58              4.8940   20.9280   14.5520 C.3        1       TAS1   0.0000
     61 C59              4.8940   18.5240   12.1480 C.3        1       TAS1   0.0000
     62 C60              3.6920   25.7360   18.1580 C.3        1       TAS1   0.0000
     63 C61              4.8940   20.9280   12.1480 C.3        1       TAS1   0.0000
     64 C62              7.2990   23.3320   12.1480 C.3        1       TAS1   0.0000
     65 C63              2.4900   24.5340   20.5630 C.3        1       TAS1   0.0000
     66 C64              6.0960   20.9280   13.3500 C.3        1       TAS1   0.0000
     67 C65              7.2990   25.7360   16.9560 C.3        1       TAS1   0.0000
     68 N2               0.1310   25.2990   21.5290 N.3        1       TAS1   0.6403
     69 N3               0.6040   28.8230   21.4830 N.3        1       TAS1   0.4212
