# Supplementary material for: Improving Docking Performance Using Negative Image-Based Rescoring
Source: Front Pharmacol. 2018 Mar 26;9:260. doi: 10.3389/fphar.2018.00260 (PMC5879118; doi:10.3389/fphar.2018.00260)
Supplement: Supplementary file 1 [file DataSheet1.zip › taskut_supplement/2gtk_3Aligdist.mol2]

@<TRIPOS>MOLECULE 
2gtk_3Aligdist
 127 
 SMALL 
 USER_CHARGES 
 
@<TRIPOS>ATOM 
      1 N1               5.0870   23.1830   12.3440 N.3        1       TAS1   0.6195
      2 O1              -1.0570   29.8650   18.1270 O.3        1       TAS1  -0.3183
      3 C1               8.5010   20.9280   10.9460 C.3        1       TAS1   0.0000
      4 C2               0.0860   29.3430   15.7540 C.3        1       TAS1   0.0000
      5 C3               4.8940   22.1300   18.1580 C.3        1       TAS1   0.0000
      6 C4               4.8940   22.1300   15.7540 C.3        1       TAS1   0.0000
      7 C5               7.2990   17.3220   13.3500 C.3        1       TAS1   0.0000
      8 C6               8.5010   25.7360   18.1580 C.3        1       TAS1   0.0000
      9 C7               4.8940   22.1300   10.9460 C.3        1       TAS1   0.0000
     10 C8               7.2990   18.5240   12.1480 C.3        1       TAS1   0.0000
     11 C9               2.4900   29.3430   15.7540 C.3        1       TAS1   0.0000
     12 C10             -1.1160   26.9380   19.3600 C.3        1       TAS1   0.0000
     13 C11              3.6920   17.3220   14.5520 C.3        1       TAS1   0.0000
     14 C12             -1.1160   26.9380   16.9560 C.3        1       TAS1   0.0000
     15 C13              2.4900   26.9380   20.5630 C.3        1       TAS1   0.0000
     16 C14              6.0960   23.3320   18.1580 C.3        1       TAS1   0.0000
     17 C15              2.4900   28.1410   19.3600 C.3        1       TAS1   0.0000
     18 C16              6.0960   23.3320   15.7540 C.3        1       TAS1   0.0000
     19 C17              6.0960   17.3220   12.1480 C.3        1       TAS1   0.0000
     20 C18              3.6920   19.7260   14.5520 C.3        1       TAS1   0.0000
     21 C19              4.8940   23.3320   21.7650 C.3        1       TAS1   0.0000
     22 C20              0.0860   28.1410   16.9560 C.3        1       TAS1   0.0000
     23 C21              0.0860   28.1410   19.3600 C.3        1       TAS1   0.0000
     24 C22              2.4900   28.1410   16.9560 C.3        1       TAS1   0.0000
     25 C23              2.4900   25.7360   19.3600 C.3        1       TAS1   0.0000
     26 C25              9.7030   24.5340   15.7540 C.3        1       TAS1   0.0000
     27 C26              4.8940   20.9280   14.5520 C.3        1       TAS1   0.0000
     28 C27              4.8940   24.5340   18.1580 C.3        1       TAS1   0.0000
     29 C28              4.8940   20.9280   12.1480 C.3        1       TAS1   0.0000
     30 C29              4.8940   20.9280    9.7440 C.3        1       TAS1   0.0000
     31 C30              3.6920   29.3430   19.3600 C.3        1       TAS1   0.0000
     32 C31              3.6920   29.3430   16.9560 C.3        1       TAS1   0.0000
     33 C32              4.8940   23.3320   16.9560 C.3        1       TAS1   0.0000
     34 C33              6.0960   25.7360   18.1580 C.3        1       TAS1   0.0000
     35 C34              7.2990   25.7360   14.5520 C.3        1       TAS1   0.0000
     36 C35              6.0960   22.1300   19.3600 C.3        1       TAS1   0.0000
     37 C36              6.0960   22.1300   16.9560 C.3        1       TAS1   0.0000
     38 C37              6.0960   22.1300   14.5520 C.3        1       TAS1   0.0000
     39 C38              7.2990   24.5340   13.3500 C.3        1       TAS1   0.0000
     40 C39              6.0960   22.1300    9.7440 C.3        1       TAS1   0.0000
     41 C40              3.6920   18.5240   15.7540 C.3        1       TAS1   0.0000
     42 C41              3.6920   18.5240   13.3500 C.3        1       TAS1   0.0000
     43 C42              0.0860   26.9380   20.5630 C.3        1       TAS1   0.0000
     44 C43              4.8940   17.3220   13.3500 C.3        1       TAS1   0.0000
     45 C44              2.4900   23.3320   21.7650 C.3        1       TAS1   0.0000
     46 C45             -3.5200   28.1410   18.1580 C.3        1       TAS1   0.0000
     47 C46              0.0860   26.9380   15.7540 C.3        1       TAS1   0.0000
     48 C47              7.2990   24.5340   18.1580 C.3        1       TAS1   0.0000
     49 C48              1.2880   25.7360   18.1580 C.3        1       TAS1   0.0000
     50 C49              7.2990   26.9380   15.7540 C.3        1       TAS1   0.0000
     51 C50              7.2990   22.1300   13.3500 C.3        1       TAS1   0.0000
     52 C51              4.8940   19.7260   15.7540 C.3        1       TAS1   0.0000
     53 C52              4.8940   19.7260   13.3500 C.3        1       TAS1   0.0000
     54 C53              7.2990   19.7260   13.3500 C.3        1       TAS1   0.0000
     55 C54              4.8940   19.7260   10.9460 C.3        1       TAS1   0.0000
     56 C55              4.8940   17.3220   15.7540 C.3        1       TAS1   0.0000
     57 C56              3.6920   28.1410   18.1580 C.3        1       TAS1   0.0000
     58 C57              4.8940   18.5240   14.5520 C.3        1       TAS1   0.0000
     59 C58              1.2880   28.1410   15.7540 C.3        1       TAS1   0.0000
     60 C59              6.0960   24.5340   19.3600 C.3        1       TAS1   0.0000
     61 C60              6.0960   24.5340   16.9560 C.3        1       TAS1   0.0000
     62 C61              4.8940   24.5340   22.9670 C.3        1       TAS1   0.0000
     63 C63              6.0960   20.9280   15.7540 C.3        1       TAS1   0.0000
     64 C64              6.0960   20.9280   13.3500 C.3        1       TAS1   0.0000
     65 C65              3.6920   24.5340   21.7650 C.3        1       TAS1   0.0000
     66 C66              6.0960   20.9280   10.9460 C.3        1       TAS1   0.0000
     67 C67              6.0960   17.3220   14.5520 C.3        1       TAS1   0.0000
     68 C68             -2.3180   29.3430   18.1580 C.3        1       TAS1   0.0000
     69 C69              7.2990   25.7360   19.3600 C.3        1       TAS1   0.0000
     70 C70              7.2990   25.7360   16.9560 C.3        1       TAS1   0.0000
     71 C71              3.6920   28.1410   20.5630 C.3        1       TAS1   0.0000
     72 C73              7.2990   22.1300   15.7540 C.3        1       TAS1   0.0000
     73 C75              7.2990   22.1300   10.9460 C.3        1       TAS1   0.0000
     74 C76              3.6920   26.9380   21.7650 C.3        1       TAS1   0.0000
     75 C77              4.8940   18.5240   12.1480 C.3        1       TAS1   0.0000
     76 C78              1.2880   28.1410   18.1580 C.3        1       TAS1   0.0000
     77 C79              1.2880   26.9380   21.7650 C.3        1       TAS1   0.0000
     78 C80              3.6920   26.9380   19.3600 C.3        1       TAS1   0.0000
     79 C81              7.2990   23.3320   19.3600 C.3        1       TAS1   0.0000
     80 C82              8.5010   26.9380   16.9560 C.3        1       TAS1   0.0000
     81 C83              1.2880   26.9380   19.3600 C.3        1       TAS1   0.0000
     82 C84              3.6920   23.3320   20.5630 C.3        1       TAS1   0.0000
     83 C85              8.5010   23.3320   18.1580 C.3        1       TAS1   0.0000
     84 C86              1.2880   24.5340   21.7650 C.3        1       TAS1   0.0000
     85 C87              8.5010   23.3320   13.3500 C.3        1       TAS1   0.0000
     86 C88              1.2880   25.7360   20.5630 C.3        1       TAS1   0.0000
     87 C90              6.0960   19.7260   14.5520 C.3        1       TAS1   0.0000
     88 C91              6.0960   19.7260   12.1480 C.3        1       TAS1   0.0000
     89 C92              6.0960   19.7260    9.7440 C.3        1       TAS1   0.0000
     90 C93              8.5010   24.5340   19.3600 C.3        1       TAS1   0.0000
     91 C94             -2.3180   28.1410   19.3600 C.3        1       TAS1   0.0000
     92 C95             -2.3180   28.1410   16.9560 C.3        1       TAS1   0.0000
     93 C96              4.8940   24.5340   20.5630 C.3        1       TAS1   0.0000
     94 C97             -2.3180   28.1410   14.5520 C.3        1       TAS1   0.0000
     95 C98              7.2990   24.5340   15.7540 C.3        1       TAS1   0.0000
     96 C100             7.2990   20.9280   14.5520 C.3        1       TAS1   0.0000
     97 C101             8.5010   24.5340   16.9560 C.3        1       TAS1   0.0000
     98 C102             7.2990   20.9280   12.1480 C.3        1       TAS1   0.0000
     99 C103             7.2990   20.9280    9.7440 C.3        1       TAS1   0.0000
    100 C104             3.6920   22.1300   21.7650 C.3        1       TAS1   0.0000
    101 C105             4.8940   25.7360   19.3600 C.3        1       TAS1   0.0000
    102 C106             3.6920   25.7360   20.5630 C.3        1       TAS1   0.0000
    103 C107             3.6920   25.7360   18.1580 C.3        1       TAS1   0.0000
    104 C108             8.5010   25.7360   15.7540 C.3        1       TAS1   0.0000
    105 C109             8.5010   22.1300   12.1480 C.3        1       TAS1   0.0000
    106 C111             6.0960   18.5240   13.3500 C.3        1       TAS1   0.0000
    107 C112             6.0960   18.5240   10.9460 C.3        1       TAS1   0.0000
    108 C113             4.8940   26.9380   18.1580 C.3        1       TAS1   0.0000
    109 C114            -2.3180   29.3430   15.7540 C.3        1       TAS1   0.0000
    110 C115             4.8940   23.3320   19.3600 C.3        1       TAS1   0.0000
    111 C116             7.2990   23.3320   16.9560 C.3        1       TAS1   0.0000
    112 C117             7.2990   23.3320   14.5520 C.3        1       TAS1   0.0000
    113 C118             7.2990   23.3320   12.1480 C.3        1       TAS1   0.0000
    114 C119             7.2990   18.5240   14.5520 C.3        1       TAS1   0.0000
    115 C120             7.2990   19.7260   10.9460 C.3        1       TAS1   0.0000
    116 C121            -1.1160   28.1410   18.1580 C.3        1       TAS1   0.0000
    117 C122            -1.1160   28.1410   15.7540 C.3        1       TAS1   0.0000
    118 C123             0.0860   26.9380   18.1580 C.3        1       TAS1   0.0000
    119 C124             3.6920   24.5340   19.3600 C.3        1       TAS1   0.0000
    120 C125             2.4900   26.9380   18.1580 C.3        1       TAS1   0.0000
    121 C126             8.5010   24.5340   14.5520 C.3        1       TAS1   0.0000
    122 C127             2.4900   24.5340   20.5630 C.3        1       TAS1   0.0000
    123 C128             3.6920   18.5240   10.9460 C.3        1       TAS1   0.0000
    124 C129             3.6920   20.9280   15.7540 C.3        1       TAS1   0.0000
    125 N2               2.5570   23.1280   18.1650 N.3        1       TAS1   0.5849
    126 N3               0.1310   25.2990   21.5290 N.3        1       TAS1   0.6403
    127 N4               0.6040   28.8230   21.4830 N.3        1       TAS1   0.4212
