# Supplementary material for: Improving Docking Performance Using Negative Image-Based Rescoring
Source: Front Pharmacol. 2018 Mar 26;9:260. doi: 10.3389/fphar.2018.00260 (PMC5879118; doi:10.3389/fphar.2018.00260)
Supplement: Supplementary file 1 [file DataSheet1.zip › taskut_supplement/2gtk_9Arad.mol2]

@<TRIPOS>MOLECULE 
2gtk_9Arad
 144 
 SMALL 
 USER_CHARGES 
 
@<TRIPOS>ATOM 
      1 O1              -2.7480   26.6250   19.8270 O.3        1       TAS1  -0.4463
      2 O2              -2.7450   26.8460   20.9750 O.3        1       TAS1  -0.3183
      3 O3              -1.0570   29.8650   18.1270 O.3        1       TAS1  -0.3183
      4 C1               2.1170   26.5660   21.3920 C.3        1       TAS1   0.0000
      5 C2               6.9260   24.1610   16.5830 C.3        1       TAS1   0.0000
      6 C3               2.1170   18.1510   15.3810 C.3        1       TAS1   0.0000
      7 C4               6.9260   24.1610   14.1790 C.3        1       TAS1   0.0000
      8 C5               8.1280   24.1610   15.3810 C.3        1       TAS1   0.0000
      9 C6               8.1280   24.1610   12.9770 C.3        1       TAS1   0.0000
     10 C7               4.5210   22.9590   17.7850 C.3        1       TAS1   0.0000
     11 C9               8.1280   22.9590   18.9880 C.3        1       TAS1   0.0000
     12 C10             -2.6910   27.7680   17.7850 C.3        1       TAS1   0.0000
     13 C11              2.1170   16.9490   16.5830 C.3        1       TAS1   0.0000
     14 C12              6.9260   22.9590   15.3810 C.3        1       TAS1   0.0000
     15 C13              6.9260   22.9590   12.9770 C.3        1       TAS1   0.0000
     16 C16              8.1280   22.9590   11.7750 C.3        1       TAS1   0.0000
     17 C17             -2.6910   28.9700   18.9880 C.3        1       TAS1   0.0000
     18 C18              8.1280   24.1610   17.7850 C.3        1       TAS1   0.0000
     19 C21              2.1170   16.9490   14.1790 C.3        1       TAS1   0.0000
     20 C23             -1.4890   27.7680   18.9880 C.3        1       TAS1   0.0000
     21 C26              4.5210   22.9590   22.5940 C.3        1       TAS1   0.0000
     22 C27              8.1280   21.7570   12.9770 C.3        1       TAS1   0.0000
     23 C28              8.1280   21.7570   10.5730 C.3        1       TAS1   0.0000
     24 C29              5.7240   20.5550   14.1790 C.3        1       TAS1   0.0000
     25 C31              2.1170   28.9700   16.5830 C.3        1       TAS1   0.0000
     26 C32              6.9260   30.1720   12.9770 C.3        1       TAS1   0.0000
     27 C34              4.5210   20.5550   12.9770 C.3        1       TAS1   0.0000
     28 C36              4.5210   22.9590   20.1900 C.3        1       TAS1   0.0000
     29 C38              6.9260   20.5550   15.3810 C.3        1       TAS1   0.0000
     30 C39              6.9260   26.5660   16.5830 C.3        1       TAS1   0.0000
     31 C40              6.9260   20.5550   12.9770 C.3        1       TAS1   0.0000
     32 C41              3.3190   19.3530   15.3810 C.3        1       TAS1   0.0000
     33 C42              2.1170   27.7680   20.1900 C.3        1       TAS1   0.0000
     34 C44              2.1170   27.7680   17.7850 C.3        1       TAS1   0.0000
     35 C45              6.9260   28.9700   14.1790 C.3        1       TAS1   0.0000
     36 C46              2.1170   18.1510   12.9770 C.3        1       TAS1   0.0000
     37 C47              4.5210   19.3530   14.1790 C.3        1       TAS1   0.0000
     38 C48              4.5210   19.3530   11.7750 C.3        1       TAS1   0.0000
     39 C49              3.3190   25.3630   18.9880 C.3        1       TAS1   0.0000
     40 C52              4.5210   21.7570    9.3710 C.3        1       TAS1   0.0000
     41 C54              6.9260   19.3530   14.1790 C.3        1       TAS1   0.0000
     42 C55              6.9260   19.3530   11.7750 C.3        1       TAS1   0.0000
     43 C56             -1.4890   27.7680   16.5830 C.3        1       TAS1   0.0000
     44 C57              2.1170   26.5660   18.9880 C.3        1       TAS1   0.0000
     45 C58              6.9260   27.7680   15.3810 C.3        1       TAS1   0.0000
     46 C59              3.3190   26.5660   20.1900 C.3        1       TAS1   0.0000
     47 C60              3.3190   26.5660   17.7850 C.3        1       TAS1   0.0000
     48 C61              8.1280   20.5550   11.7750 C.3        1       TAS1   0.0000
     49 C65              6.9260   18.1510   15.3810 C.3        1       TAS1   0.0000
     50 C66              6.9260   18.1510   12.9770 C.3        1       TAS1   0.0000
     51 C67              2.1170   25.3630   20.1900 C.3        1       TAS1   0.0000
     52 C68              3.3190   25.3630   21.3920 C.3        1       TAS1   0.0000
     53 C69              6.9260   20.5550   10.5730 C.3        1       TAS1   0.0000
     54 C70              6.9260   26.5660   14.1790 C.3        1       TAS1   0.0000
     55 C71              4.5210   16.9490   14.1790 C.3        1       TAS1   0.0000
     56 C72              8.1280   26.5660   15.3810 C.3        1       TAS1   0.0000
     57 C73              3.3190   19.3530   12.9770 C.3        1       TAS1   0.0000
     58 C74              9.3300   26.5660   16.5830 C.3        1       TAS1   0.0000
     59 C75              0.9150   27.7680   16.5830 C.3        1       TAS1   0.0000
     60 C77              2.1170   24.1610   21.3920 C.3        1       TAS1   0.0000
     61 C78              6.9260   25.3630   17.7850 C.3        1       TAS1   0.0000
     62 C79              2.1170   16.9490   18.9880 C.3        1       TAS1   0.0000
     63 C80              6.9260   22.9590   17.7850 C.3        1       TAS1   0.0000
     64 C81              8.1280   25.3630   18.9880 C.3        1       TAS1   0.0000
     65 C82              8.1280   25.3630   16.5830 C.3        1       TAS1   0.0000
     66 C83              3.3190   28.9700   20.1900 C.3        1       TAS1   0.0000
     67 C84              8.1280   25.3630   14.1790 C.3        1       TAS1   0.0000
     68 C85              6.9260   21.7570    9.3710 C.3        1       TAS1   0.0000
     69 C87              9.3300   25.3630   15.3810 C.3        1       TAS1   0.0000
     70 C88             -0.2870   27.7680   15.3810 C.3        1       TAS1   0.0000
     71 C89              2.1170   22.9590   22.5940 C.3        1       TAS1   0.0000
     72 C90              6.9260   24.1610   18.9880 C.3        1       TAS1   0.0000
     73 C91              3.3190   27.7680   18.9880 C.3        1       TAS1   0.0000
     74 C92              5.7240   19.3530   10.5730 C.3        1       TAS1   0.0000
     75 C95              3.3190   18.1510   11.7750 C.3        1       TAS1   0.0000
     76 C96              5.7240   22.9590   18.9880 C.3        1       TAS1   0.0000
     77 C97              0.9150   27.7680   18.9880 C.3        1       TAS1   0.0000
     78 C98              5.7240   22.9590   16.5830 C.3        1       TAS1   0.0000
     79 C99              4.5210   16.9490   16.5830 C.3        1       TAS1   0.0000
     80 C100             5.7240   22.9590   14.1790 C.3        1       TAS1   0.0000
     81 C102             3.3190   21.7570   22.5940 C.3        1       TAS1   0.0000
     82 C103             4.5210   21.7570   16.5830 C.3        1       TAS1   0.0000
     83 C104             6.9260   22.9590   10.5730 C.3        1       TAS1   0.0000
     84 C106             2.1170   24.1610   18.9880 C.3        1       TAS1   0.0000
     85 C108            -0.2870   26.5660   18.9880 C.3        1       TAS1   0.0000
     86 C110             5.7240   21.7570   15.3810 C.3        1       TAS1   0.0000
     87 C111             5.7240   21.7570   12.9770 C.3        1       TAS1   0.0000
     88 C112             3.3190   24.1610   20.1900 C.3        1       TAS1   0.0000
     89 C113            -0.2870   28.9700   16.5830 C.3        1       TAS1   0.0000
     90 C115             3.3190   18.1510   14.1790 C.3        1       TAS1   0.0000
     91 C116             4.5210   30.1720   10.5730 C.3        1       TAS1   0.0000
     92 C117             3.3190   20.5550    9.3710 C.3        1       TAS1   0.0000
     93 C118            -2.6910   28.9700   16.5830 C.3        1       TAS1   0.0000
     94 C119             5.7240   30.1720   14.1790 C.3        1       TAS1   0.0000
     95 C120             5.7240   30.1720   11.7750 C.3        1       TAS1   0.0000
     96 C121             4.5210   20.5550   15.3810 C.3        1       TAS1   0.0000
     97 C122             3.3190   28.9700   17.7850 C.3        1       TAS1   0.0000
     98 C123             5.7240   20.5550   11.7750 C.3        1       TAS1   0.0000
     99 C124            -0.2870   27.7680   20.1900 C.3        1       TAS1   0.0000
    100 C125             0.9150   26.5660   20.1900 C.3        1       TAS1   0.0000
    101 C126            -0.2870   27.7680   17.7850 C.3        1       TAS1   0.0000
    102 C128             5.7240   31.3740   12.9770 C.3        1       TAS1   0.0000
    103 C129             4.5210   28.9700   11.7750 C.3        1       TAS1   0.0000
    104 C130             3.3190   19.3530   10.5730 C.3        1       TAS1   0.0000
    105 C131             5.7240   28.9700   15.3810 C.3        1       TAS1   0.0000
    106 C132             5.7240   19.3530   15.3810 C.3        1       TAS1   0.0000
    107 C134             0.9150   26.5660   17.7850 C.3        1       TAS1   0.0000
    108 C135             5.7240   19.3530   12.9770 C.3        1       TAS1   0.0000
    109 C136             8.1280   22.9590   14.1790 C.3        1       TAS1   0.0000
    110 C138            -1.4890   26.5660   17.7850 C.3        1       TAS1   0.0000
    111 C139             5.7240   21.7570   10.5730 C.3        1       TAS1   0.0000
    112 C140            -1.4890   28.9700   20.1900 C.3        1       TAS1   0.0000
    113 C141             4.5210   27.7680   20.1900 C.3        1       TAS1   0.0000
    114 C142             4.5210   27.7680   17.7850 C.3        1       TAS1   0.0000
    115 C143            -0.2870   26.5660   16.5830 C.3        1       TAS1   0.0000
    116 C144             4.5210   20.5550   10.5730 C.3        1       TAS1   0.0000
    117 C146             0.9150   28.9700   15.3810 C.3        1       TAS1   0.0000
    118 C147             0.9150   16.9490   17.7850 C.3        1       TAS1   0.0000
    119 C149             5.7240   18.1510   14.1790 C.3        1       TAS1   0.0000
    120 C150             3.3190   30.1720   16.5830 C.3        1       TAS1   0.0000
    121 C151             5.7240   18.1510   11.7750 C.3        1       TAS1   0.0000
    122 C152             4.5210   26.5660   18.9880 C.3        1       TAS1   0.0000
    123 C153             3.3190   16.9490   15.3810 C.3        1       TAS1   0.0000
    124 C154             3.3190   16.9490   12.9770 C.3        1       TAS1   0.0000
    125 C155             5.7240   26.5660   17.7850 C.3        1       TAS1   0.0000
    126 C156            -1.4890   28.9700   15.3810 C.3        1       TAS1   0.0000
    127 C158             5.7240   16.9490   15.3810 C.3        1       TAS1   0.0000
    128 C160             4.5210   25.3630   20.1900 C.3        1       TAS1   0.0000
    129 C162             5.7240   25.3630   18.9880 C.3        1       TAS1   0.0000
    130 C163             4.5210   18.1510   12.9770 C.3        1       TAS1   0.0000
    131 C164             6.9260   21.7570   11.7750 C.3        1       TAS1   0.0000
    132 C165             4.5210   24.1610   21.3920 C.3        1       TAS1   0.0000
    133 C166             4.5210   24.1610   18.9880 C.3        1       TAS1   0.0000
    134 C167             3.3190   22.9590   21.3920 C.3        1       TAS1   0.0000
    135 C168             5.7240   24.1610   20.1900 C.3        1       TAS1   0.0000
    136 C169             5.7240   24.1610   17.7850 C.3        1       TAS1   0.0000
    137 C170             4.5210   18.1510   15.3810 C.3        1       TAS1   0.0000
    138 C171             3.3190   16.9490   17.7850 C.3        1       TAS1   0.0000
    139 C172             6.9260   21.7570   14.1790 C.3        1       TAS1   0.0000
    140 N1               4.7810   23.5710   12.2670 N.3        1       TAS1   0.6195
    141 N2               0.8410   26.7790   14.1340 N.3        1       TAS1   0.5068
    142 N3               2.5570   23.1280   18.1650 N.3        1       TAS1   0.5849
    143 N4               0.1310   25.2990   21.5290 N.3        1       TAS1   0.6403
    144 N5               0.6040   28.8230   21.4830 N.3        1       TAS1   0.4212
