# Supplementary material for: Improving Docking Performance Using Negative Image-Based Rescoring
Source: Front Pharmacol. 2018 Mar 26;9:260. doi: 10.3389/fphar.2018.00260 (PMC5879118; doi:10.3389/fphar.2018.00260)
Supplement: Supplementary file 1 [file DataSheet1.zip › taskut_supplement/3bqd_1.5Aligdist.mol2]

@<TRIPOS>MOLECULE 
3bqd_1.5Aligdist
 75 
 SMALL 
 USER_CHARGES 
 
@<TRIPOS>ATOM 
      1 N1              43.9590   24.9310    9.0850 N.3        1       TAS1   0.5578
      2 N2              36.9380   33.4440   11.5490 N.3        1       TAS1   0.5578
      3 N3              39.4220   25.6740   12.9530 N.3        1       TAS1   0.5268
      4 N4              37.7210   34.1170    3.2950 N.3        1       TAS1   0.5664
      5 O1              40.2310   24.8740   15.0890 O.3        1       TAS1  -0.3551
      6 O2              36.3550   34.8450    9.0060 O.3        1       TAS1  -0.4083
      7 C1              38.4060   34.8600    7.8890 C.3        1       TAS1   0.0000
      8 C2              38.4060   31.2530    9.0910 C.3        1       TAS1   0.0000
      9 C3              42.0120   31.2530    5.4850 C.3        1       TAS1   0.0000
     10 C4              44.4170   26.4450   10.2930 C.3        1       TAS1   0.0000
     11 C5              38.4060   37.2640    5.4850 C.3        1       TAS1   0.0000
     12 C6              38.4060   27.6470   10.2930 C.3        1       TAS1   0.0000
     13 C7              42.0120   27.6470   11.4950 C.3        1       TAS1   0.0000
     14 C8              38.4060   32.4550   10.2930 C.3        1       TAS1   0.0000
     15 C9              42.0120   27.6470    9.0910 C.3        1       TAS1   0.0000
     16 C10             43.2150   26.4450   13.9000 C.3        1       TAS1   0.0000
     17 C11             40.8100   30.0510   10.2930 C.3        1       TAS1   0.0000
     18 C12             42.0120   24.0410   12.6980 C.3        1       TAS1   0.0000
     19 C13             39.6080   30.0510    9.0910 C.3        1       TAS1   0.0000
     20 C14             43.2150   27.6470   12.6980 C.3        1       TAS1   0.0000
     21 C15             40.8100   30.0510    7.8890 C.3        1       TAS1   0.0000
     22 C16             40.8100   28.8490    9.0910 C.3        1       TAS1   0.0000
     23 C17             37.2040   36.0620    5.4850 C.3        1       TAS1   0.0000
     24 C18             43.2150   28.8490   11.4950 C.3        1       TAS1   0.0000
     25 C19             37.2040   32.4550    9.0910 C.3        1       TAS1   0.0000
     26 C20             38.4060   36.0620    6.6870 C.3        1       TAS1   0.0000
     27 C21             39.6080   32.4550    6.6870 C.3        1       TAS1   0.0000
     28 C22             37.2040   30.0510    9.0910 C.3        1       TAS1   0.0000
     29 C23             43.2150   26.4450   11.4950 C.3        1       TAS1   0.0000
     30 C24             43.2150   24.0410   13.9000 C.3        1       TAS1   0.0000
     31 C25             38.4060   32.4550    7.8890 C.3        1       TAS1   0.0000
     32 C26             38.4060   30.0510    7.8890 C.3        1       TAS1   0.0000
     33 C27             38.4060   28.8490    9.0910 C.3        1       TAS1   0.0000
     34 C28             37.2040   33.6580    5.4850 C.3        1       TAS1   0.0000
     35 C29             40.8100   31.2530    6.6870 C.3        1       TAS1   0.0000
     36 C30             42.0120   25.2430   13.9000 C.3        1       TAS1   0.0000
     37 C31             38.4060   30.0510   10.2930 C.3        1       TAS1   0.0000
     38 C32             42.0120   28.8490   10.2930 C.3        1       TAS1   0.0000
     39 C33             37.2040   33.6580    7.8890 C.3        1       TAS1   0.0000
     40 C34             43.2150   25.2430   12.6980 C.3        1       TAS1   0.0000
     41 C35             42.0120   25.2430    9.0910 C.3        1       TAS1   0.0000
     42 C36             39.6080   31.2530    7.8890 C.3        1       TAS1   0.0000
     43 C37             40.8100   30.0510    5.4850 C.3        1       TAS1   0.0000
     44 C38             40.8100   27.6470    7.8890 C.3        1       TAS1   0.0000
     45 C39             42.0120   25.2430   16.3040 C.3        1       TAS1   0.0000
     46 C40             37.2040   37.2640    4.2830 C.3        1       TAS1   0.0000
     47 C41             44.4170   27.6470   11.4950 C.3        1       TAS1   0.0000
     48 C42             40.8100   27.6470   10.2930 C.3        1       TAS1   0.0000
     49 C43             40.8100   26.4450   13.9000 C.3        1       TAS1   0.0000
     50 C44             42.0120   26.4450   15.1020 C.3        1       TAS1   0.0000
     51 C45             42.0120   28.8490    7.8890 C.3        1       TAS1   0.0000
     52 C46             40.8100   27.6470   12.6980 C.3        1       TAS1   0.0000
     53 C47             39.6080   30.0510   11.4950 C.3        1       TAS1   0.0000
     54 C48             39.6080   27.6470   11.4950 C.3        1       TAS1   0.0000
     55 C49             37.2040   31.2530   10.2930 C.3        1       TAS1   0.0000
     56 C50             40.8100   26.4450   11.4950 C.3        1       TAS1   0.0000
     57 C51             39.6080   28.8490   12.6980 C.3        1       TAS1   0.0000
     58 C52             38.4060   34.8600    5.4850 C.3        1       TAS1   0.0000
     59 C53             39.6080   30.0510    6.6870 C.3        1       TAS1   0.0000
     60 C54             42.0120   26.4450   12.6980 C.3        1       TAS1   0.0000
     61 C55             39.6080   27.6470    9.0910 C.3        1       TAS1   0.0000
     62 C56             39.6080   26.4450   10.2930 C.3        1       TAS1   0.0000
     63 C57             40.8100   25.2430   10.2930 C.3        1       TAS1   0.0000
     64 C58             40.8100   28.8490    6.6870 C.3        1       TAS1   0.0000
     65 C59             39.6080   28.8490   10.2930 C.3        1       TAS1   0.0000
     66 C60             39.6080   31.2530    5.4850 C.3        1       TAS1   0.0000
     67 C61             38.4060   28.8490   11.4950 C.3        1       TAS1   0.0000
     68 C62             42.0120   26.4450   10.2930 C.3        1       TAS1   0.0000
     69 C63             37.2040   28.8490    7.8890 C.3        1       TAS1   0.0000
     70 C64             37.2040   34.8600    6.6870 C.3        1       TAS1   0.0000
     71 C65             40.8100   28.8490   11.4950 C.3        1       TAS1   0.0000
     72 C66             36.0020   37.2640    5.4850 C.3        1       TAS1   0.0000
     73 N5              37.4530   37.3680    7.7670 N.3        1       TAS1   0.5068
     74 N6              36.9980   27.7840   12.2150 N.3        1       TAS1   0.5268
     75 N7              44.8770   26.4740   12.1400 N.3        1       TAS1   0.6285
