# Supplementary material for: Improving Docking Performance Using Negative Image-Based Rescoring
Source: Front Pharmacol. 2018 Mar 26;9:260. doi: 10.3389/fphar.2018.00260 (PMC5879118; doi:10.3389/fphar.2018.00260)
Supplement: Supplementary file 1 [file DataSheet1.zip › taskut_supplement/3bqd_3Aligdist.mol2]

@<TRIPOS>MOLECULE 
3bqd_3Aligdist
 123 
 SMALL 
 USER_CHARGES 
 
@<TRIPOS>ATOM 
      1 N1              36.9380   33.4440   11.5490 N.3        1       TAS1   0.5578
      2 N2              39.4220   25.6740   12.9530 N.3        1       TAS1   0.5268
      3 N3              37.7210   34.1170    3.2950 N.3        1       TAS1   0.5664
      4 O1              40.2310   24.8740   15.0890 O.3        1       TAS1  -0.3551
      5 O2              36.3550   34.8450    9.0060 O.3        1       TAS1  -0.4083
      6 C1              44.4170   28.8490   12.6980 C.3        1       TAS1   0.0000
      7 C2              39.6080   31.2530   10.2930 C.3        1       TAS1   0.0000
      8 C3              39.6080   31.2530    7.8890 C.3        1       TAS1   0.0000
      9 C4              42.0120   31.2530    5.4850 C.3        1       TAS1   0.0000
     10 C5              42.0120   30.0510   11.4950 C.3        1       TAS1   0.0000
     11 C6              42.0120   31.2530   10.2930 C.3        1       TAS1   0.0000
     12 C7              44.4170   26.4450   10.2930 C.3        1       TAS1   0.0000
     13 C8              39.6080   28.8490   12.6980 C.3        1       TAS1   0.0000
     14 C9              43.2150   28.8490   13.9000 C.3        1       TAS1   0.0000
     15 C10             42.0120   30.0510    9.0910 C.3        1       TAS1   0.0000
     16 C11             43.2150   25.2430   15.1020 C.3        1       TAS1   0.0000
     17 C12             36.0020   28.8490    9.0910 C.3        1       TAS1   0.0000
     18 C13             37.2040   31.2530    7.8890 C.3        1       TAS1   0.0000
     19 C14             38.4060   25.2430   10.2930 C.3        1       TAS1   0.0000
     20 C15             42.0120   28.8490   10.2930 C.3        1       TAS1   0.0000
     21 C16             39.6080   30.0510    6.6870 C.3        1       TAS1   0.0000
     22 C17             38.4060   32.4550   10.2930 C.3        1       TAS1   0.0000
     23 C18             42.0120   30.0510   13.9000 C.3        1       TAS1   0.0000
     24 C19             39.6080   28.8490    7.8890 C.3        1       TAS1   0.0000
     25 C20             39.6080   30.0510   11.4950 C.3        1       TAS1   0.0000
     26 C21             39.6080   30.0510    9.0910 C.3        1       TAS1   0.0000
     27 C22             42.0120   30.0510    6.6870 C.3        1       TAS1   0.0000
     28 C23             37.2040   27.6470    9.0910 C.3        1       TAS1   0.0000
     29 C24             42.0120   25.2430   11.4950 C.3        1       TAS1   0.0000
     30 C25             40.8100   31.2530    6.6870 C.3        1       TAS1   0.0000
     31 C26             44.4170   27.6470   11.4950 C.3        1       TAS1   0.0000
     32 C27             43.2150   25.2430   12.6980 C.3        1       TAS1   0.0000
     33 C28             39.6080   26.4450   10.2930 C.3        1       TAS1   0.0000
     34 C29             38.4060   30.0510   10.2930 C.3        1       TAS1   0.0000
     35 C30             40.8100   27.6470   15.1020 C.3        1       TAS1   0.0000
     36 C31             38.4060   33.6580    6.6870 C.3        1       TAS1   0.0000
     37 C32             40.8100   27.6470   12.6980 C.3        1       TAS1   0.0000
     38 C33             38.4060   28.8490    6.6870 C.3        1       TAS1   0.0000
     39 C34             42.0120   25.2430    9.0910 C.3        1       TAS1   0.0000
     40 C35             43.2150   24.0410   13.9000 C.3        1       TAS1   0.0000
     41 C36             36.0020   37.2640    5.4850 C.3        1       TAS1   0.0000
     42 C37             40.8100   27.6470    7.8890 C.3        1       TAS1   0.0000
     43 C38             42.0120   26.4450    7.8890 C.3        1       TAS1   0.0000
     44 C39             38.4060   31.2530    9.0910 C.3        1       TAS1   0.0000
     45 C40             34.8000   36.0620    3.0810 C.3        1       TAS1   0.0000
     46 C41             39.6080   32.4550    6.6870 C.3        1       TAS1   0.0000
     47 C42             42.0120   28.8490   12.6980 C.3        1       TAS1   0.0000
     48 C43             39.6080   28.8490   10.2930 C.3        1       TAS1   0.0000
     49 C44             42.0120   28.8490    7.8890 C.3        1       TAS1   0.0000
     50 C45             38.4060   32.4550    7.8890 C.3        1       TAS1   0.0000
     51 C46             37.2040   28.8490    7.8890 C.3        1       TAS1   0.0000
     52 C47             38.4060   37.2640    5.4850 C.3        1       TAS1   0.0000
     53 C48             40.8100   26.4450   13.9000 C.3        1       TAS1   0.0000
     54 C49             40.8100   26.4450   11.4950 C.3        1       TAS1   0.0000
     55 C50             43.2150   26.4450    9.0910 C.3        1       TAS1   0.0000
     56 C51             39.6080   38.4660    5.4850 C.3        1       TAS1   0.0000
     57 C52             38.4060   30.0510    7.8890 C.3        1       TAS1   0.0000
     58 C53             40.8100   27.6470   10.2930 C.3        1       TAS1   0.0000
     59 C54             36.0020   37.2640    3.0810 C.3        1       TAS1   0.0000
     60 C55             37.2040   31.2530   10.2930 C.3        1       TAS1   0.0000
     61 C56             38.4060   38.4660    4.2830 C.3        1       TAS1   0.0000
     62 C57             42.0120   27.6470   13.9000 C.3        1       TAS1   0.0000
     63 C58             42.0120   26.4450   10.2930 C.3        1       TAS1   0.0000
     64 C59             42.0120   27.6470   11.4950 C.3        1       TAS1   0.0000
     65 C60             40.8100   28.8490   13.9000 C.3        1       TAS1   0.0000
     66 C61             39.6080   27.6470    9.0910 C.3        1       TAS1   0.0000
     67 C62             44.4170   24.0410   15.1020 C.3        1       TAS1   0.0000
     68 C63             43.2150   26.4450   13.9000 C.3        1       TAS1   0.0000
     69 C64             42.0120   24.0410   12.6980 C.3        1       TAS1   0.0000
     70 C65             40.8100   28.8490    9.0910 C.3        1       TAS1   0.0000
     71 C66             43.2150   27.6470   12.6980 C.3        1       TAS1   0.0000
     72 C67             40.8100   28.8490   11.4950 C.3        1       TAS1   0.0000
     73 C68             38.4060   36.0620    6.6870 C.3        1       TAS1   0.0000
     74 C69             40.8100   30.0510    7.8890 C.3        1       TAS1   0.0000
     75 C70             40.8100   32.4550    5.4850 C.3        1       TAS1   0.0000
     76 C71             43.2150   27.6470   10.2930 C.3        1       TAS1   0.0000
     77 C72             40.8100   25.2430   10.2930 C.3        1       TAS1   0.0000
     78 C73             38.4060   28.8490    9.0910 C.3        1       TAS1   0.0000
     79 C74             42.0120   25.2430   16.3040 C.3        1       TAS1   0.0000
     80 C75             38.4060   28.8490   11.4950 C.3        1       TAS1   0.0000
     81 C76             40.8100   26.4450    9.0910 C.3        1       TAS1   0.0000
     82 C77             37.2040   37.2640    4.2830 C.3        1       TAS1   0.0000
     83 C78             38.4060   27.6470    7.8890 C.3        1       TAS1   0.0000
     84 C79             37.2040   33.6580    7.8890 C.3        1       TAS1   0.0000
     85 C80             43.2150   25.2430   10.2930 C.3        1       TAS1   0.0000
     86 C81             37.2040   33.6580    5.4850 C.3        1       TAS1   0.0000
     87 C82             37.2040   30.0510    9.0910 C.3        1       TAS1   0.0000
     88 C83             42.0120   26.4450   15.1020 C.3        1       TAS1   0.0000
     89 C84             42.0120   26.4450   12.6980 C.3        1       TAS1   0.0000
     90 C85             37.2040   26.4450   10.2930 C.3        1       TAS1   0.0000
     91 C86             39.6080   31.2530    5.4850 C.3        1       TAS1   0.0000
     92 C87             36.0020   36.0620    4.2830 C.3        1       TAS1   0.0000
     93 C88             42.0120   27.6470    9.0910 C.3        1       TAS1   0.0000
     94 C89             36.0020   38.4660    6.6870 C.3        1       TAS1   0.0000
     95 C90             38.4060   34.8600    7.8890 C.3        1       TAS1   0.0000
     96 C91             38.4060   34.8600    5.4850 C.3        1       TAS1   0.0000
     97 C92             36.0020   34.8600    3.0810 C.3        1       TAS1   0.0000
     98 C93             43.2150   31.2530    4.2830 C.3        1       TAS1   0.0000
     99 C94             40.8100   28.8490    6.6870 C.3        1       TAS1   0.0000
    100 C95             38.4060   27.6470   10.2930 C.3        1       TAS1   0.0000
    101 C96             43.2150   28.8490   11.4950 C.3        1       TAS1   0.0000
    102 C97             37.2040   36.0620    5.4850 C.3        1       TAS1   0.0000
    103 C98             37.2040   32.4550    9.0910 C.3        1       TAS1   0.0000
    104 C99             36.0020   32.4550    7.8890 C.3        1       TAS1   0.0000
    105 C100            45.6190   26.4450    9.0910 C.3        1       TAS1   0.0000
    106 C101            37.2040   28.8490   10.2930 C.3        1       TAS1   0.0000
    107 C102            42.0120   25.2430   13.9000 C.3        1       TAS1   0.0000
    108 C103            34.8000   37.2640    4.2830 C.3        1       TAS1   0.0000
    109 C104            43.2150   30.0510   12.6980 C.3        1       TAS1   0.0000
    110 C105            39.6080   34.8600    6.6870 C.3        1       TAS1   0.0000
    111 C106            40.8100   30.0510   10.2930 C.3        1       TAS1   0.0000
    112 C107            36.0020   30.0510    7.8890 C.3        1       TAS1   0.0000
    113 C108            40.8100   30.0510    5.4850 C.3        1       TAS1   0.0000
    114 C109            43.2150   26.4450   11.4950 C.3        1       TAS1   0.0000
    115 C110            38.4060   26.4450    9.0910 C.3        1       TAS1   0.0000
    116 C112            39.6080   27.6470   11.4950 C.3        1       TAS1   0.0000
    117 C113            40.8100   31.2530    9.0910 C.3        1       TAS1   0.0000
    118 C114            37.2040   34.8600    6.6870 C.3        1       TAS1   0.0000
    119 N4              37.4530   37.3680    7.7670 N.3        1       TAS1   0.5068
    120 N5              43.8520   24.6290    8.8450 N.3        1       TAS1   0.5578
    121 N6              36.9980   27.7840   12.2150 N.3        1       TAS1   0.5268
    122 N7              44.8770   26.4740   12.1400 N.3        1       TAS1   0.6285
    123 N8              43.3960   23.7510   16.1420 N.3        1       TAS1   0.6019
