# Supplementary material for: Improving Docking Performance Using Negative Image-Based Rescoring
Source: Front Pharmacol. 2018 Mar 26;9:260. doi: 10.3389/fphar.2018.00260 (PMC5879118; doi:10.3389/fphar.2018.00260)
Supplement: Supplementary file 1 [file DataSheet1.zip › taskut_supplement/3bqd_6Arad.mol2]

@<TRIPOS>MOLECULE 
3bqd_6Arad
 91 
 SMALL 
 USER_CHARGES 
 
@<TRIPOS>ATOM 
      1 N1              36.9380   33.4440   11.5490 N.3        1       TAS1   0.5578
      2 O1              36.3550   34.8450    9.0060 O.3        1       TAS1  -0.4083
      3 C1              42.2460   26.6780   12.9310 C.3        1       TAS1   0.0000
      4 C2              42.2460   26.6780   10.5270 C.3        1       TAS1   0.0000
      5 C3              42.2460   26.6780    8.1230 C.3        1       TAS1   0.0000
      6 C4              41.0440   30.2850    5.7180 C.3        1       TAS1   0.0000
      7 C5              43.4480   26.6780   11.7290 C.3        1       TAS1   0.0000
      8 C6              43.4480   26.6780    9.3250 C.3        1       TAS1   0.0000
      9 C7              42.2460   25.4760   11.7290 C.3        1       TAS1   0.0000
     10 C8              42.2460   25.4760    9.3250 C.3        1       TAS1   0.0000
     11 C9              38.6400   33.8910    6.9200 C.3        1       TAS1   0.0000
     12 C10             38.6400   32.6890   10.5270 C.3        1       TAS1   0.0000
     13 C11             38.6400   32.6890    8.1230 C.3        1       TAS1   0.0000
     14 C12             38.6400   32.6890    5.7180 C.3        1       TAS1   0.0000
     15 C13             41.0440   29.0830   11.7290 C.3        1       TAS1   0.0000
     16 C14             36.2350   29.0830    9.3250 C.3        1       TAS1   0.0000
     17 C15             39.8420   32.6890    6.9200 C.3        1       TAS1   0.0000
     18 C16             38.6400   31.4870    6.9200 C.3        1       TAS1   0.0000
     19 C17             38.6400   26.6780    9.3250 C.3        1       TAS1   0.0000
     20 C18             39.8420   31.4870   10.5270 C.3        1       TAS1   0.0000
     21 C19             39.8420   31.4870    8.1230 C.3        1       TAS1   0.0000
     22 C20             39.8420   31.4870    5.7180 C.3        1       TAS1   0.0000
     23 C21             42.2460   30.2850    6.9200 C.3        1       TAS1   0.0000
     24 C22             39.8420   30.2850   11.7290 C.3        1       TAS1   0.0000
     25 C23             39.8420   30.2850    9.3250 C.3        1       TAS1   0.0000
     26 C24             38.6400   29.0830    6.9200 C.3        1       TAS1   0.0000
     27 C25             39.8420   29.0830   12.9310 C.3        1       TAS1   0.0000
     28 C26             41.0440   30.2850    8.1230 C.3        1       TAS1   0.0000
     29 C27             42.2460   31.4870    5.7180 C.3        1       TAS1   0.0000
     30 C28             39.8420   29.0830    5.7180 C.3        1       TAS1   0.0000
     31 C29             41.0440   29.0830   14.1330 C.3        1       TAS1   0.0000
     32 C30             42.2460   30.2850   11.7290 C.3        1       TAS1   0.0000
     33 C31             41.0440   29.0830    9.3250 C.3        1       TAS1   0.0000
     34 C32             39.8420   27.8800    9.3250 C.3        1       TAS1   0.0000
     35 C33             41.0440   29.0830    4.5160 C.3        1       TAS1   0.0000
     36 C34             41.0440   27.8800   12.9310 C.3        1       TAS1   0.0000
     37 C35             41.0440   31.4870    6.9200 C.3        1       TAS1   0.0000
     38 C36             41.0440   27.8800   10.5270 C.3        1       TAS1   0.0000
     39 C37             42.2460   29.0830   10.5270 C.3        1       TAS1   0.0000
     40 C38             38.6400   30.2850   10.5270 C.3        1       TAS1   0.0000
     41 C39             38.6400   29.0830    9.3250 C.3        1       TAS1   0.0000
     42 C40             42.2460   29.0830    8.1230 C.3        1       TAS1   0.0000
     43 C41             37.4370   33.8910    5.7180 C.3        1       TAS1   0.0000
     44 C42             42.2460   27.8800   14.1330 C.3        1       TAS1   0.0000
     45 C43             38.6400   25.4760   10.5270 C.3        1       TAS1   0.0000
     46 C44             41.0440   26.6780    9.3250 C.3        1       TAS1   0.0000
     47 C45             39.8420   25.4760   11.7290 C.3        1       TAS1   0.0000
     48 C46             38.6400   30.2850    8.1230 C.3        1       TAS1   0.0000
     49 C47             39.8420   25.4760    9.3250 C.3        1       TAS1   0.0000
     50 C48             41.0440   25.4760   10.5270 C.3        1       TAS1   0.0000
     51 C49             41.0440   27.8800    8.1230 C.3        1       TAS1   0.0000
     52 C50             37.4370   35.0930    6.9200 C.3        1       TAS1   0.0000
     53 C51             39.8420   26.6780   10.5270 C.3        1       TAS1   0.0000
     54 C52             44.6500   27.8800   11.7290 C.3        1       TAS1   0.0000
     55 C53             37.4370   33.8910    8.1230 C.3        1       TAS1   0.0000
     56 C54             36.2350   32.6890    8.1230 C.3        1       TAS1   0.0000
     57 C55             42.2460   29.0830   12.9310 C.3        1       TAS1   0.0000
     58 C56             38.6400   27.8800   10.5270 C.3        1       TAS1   0.0000
     59 C57             37.4370   32.6890    9.3250 C.3        1       TAS1   0.0000
     60 C58             37.4370   32.6890    6.9200 C.3        1       TAS1   0.0000
     61 C59             44.6500   30.2850   11.7290 C.3        1       TAS1   0.0000
     62 C60             37.4370   31.4870   10.5270 C.3        1       TAS1   0.0000
     63 C61             38.6400   29.0830   11.7290 C.3        1       TAS1   0.0000
     64 C62             37.4370   31.4870    8.1230 C.3        1       TAS1   0.0000
     65 C63             35.0330   29.0830    8.1230 C.3        1       TAS1   0.0000
     66 C64             41.0440   26.6780   11.7290 C.3        1       TAS1   0.0000
     67 C65             37.4370   30.2850    9.3250 C.3        1       TAS1   0.0000
     68 C66             41.0440   31.4870    9.3250 C.3        1       TAS1   0.0000
     69 C67             39.8420   29.0830   10.5270 C.3        1       TAS1   0.0000
     70 C68             42.2460   27.8800   11.7290 C.3        1       TAS1   0.0000
     71 C69             37.4370   29.0830   10.5270 C.3        1       TAS1   0.0000
     72 C70             39.8420   30.2850    6.9200 C.3        1       TAS1   0.0000
     73 C71             37.4370   29.0830    8.1230 C.3        1       TAS1   0.0000
     74 C72             42.2460   27.8800    9.3250 C.3        1       TAS1   0.0000
     75 C73             37.4370   27.8800    9.3250 C.3        1       TAS1   0.0000
     76 C74             42.2460   27.8800    6.9200 C.3        1       TAS1   0.0000
     77 C75             37.4370   26.6780   10.5270 C.3        1       TAS1   0.0000
     78 C76             38.6400   31.4870    9.3250 C.3        1       TAS1   0.0000
     79 C77             39.8420   27.8800   11.7290 C.3        1       TAS1   0.0000
     80 C78             43.4480   30.2850   12.9310 C.3        1       TAS1   0.0000
     81 C79             41.0440   30.2850   10.5270 C.3        1       TAS1   0.0000
     82 C80             42.2460   31.4870   10.5270 C.3        1       TAS1   0.0000
     83 C81             39.8420   29.0830    8.1230 C.3        1       TAS1   0.0000
     84 C82             43.4480   29.0830   11.7290 C.3        1       TAS1   0.0000
     85 C83             36.2350   30.2850    8.1230 C.3        1       TAS1   0.0000
     86 C84             38.6400   27.8800    8.1230 C.3        1       TAS1   0.0000
     87 C85             43.4480   27.8800   12.9310 C.3        1       TAS1   0.0000
     88 C86             41.0440   29.0830    6.9200 C.3        1       TAS1   0.0000
     89 C87             43.4480   27.8800   10.5270 C.3        1       TAS1   0.0000
     90 N2              39.1240   25.9240   13.0470 N.3        1       TAS1   0.5268
     91 N3              44.8770   26.4740   12.1400 N.3        1       TAS1   0.6285
