# Supplementary material for: Improving Docking Performance Using Negative Image-Based Rescoring
Source: Front Pharmacol. 2018 Mar 26;9:260. doi: 10.3389/fphar.2018.00260 (PMC5879118; doi:10.3389/fphar.2018.00260)
Supplement: Supplementary file 1 [file DataSheet1.zip › taskut_supplement/3ert_1.5Aligdist.mol2]

@<TRIPOS>MOLECULE 
3ert_1.5Aligdist
 65 
 SMALL 
 USER_CHARGES 
 
@<TRIPOS>ATOM 
      1 O1              24.2750   -1.3580   26.6290 O.3        1       TAS1  -0.3911
      2 C1              32.5330   -1.8340   24.1530 C.3        1       TAS1   0.0000
      3 C2              31.3310   -3.0360   26.5570 C.3        1       TAS1   0.0000
      4 C3              33.7350   -3.0360   24.1530 C.3        1       TAS1   0.0000
      5 C4              36.1400   -5.4400   19.3450 C.3        1       TAS1   0.0000
      6 C5              33.7350   -3.0360   21.7490 C.3        1       TAS1   0.0000
      7 C6              34.9380   -3.0360   20.5470 C.3        1       TAS1   0.0000
      8 C7              32.5330    0.5700   28.9620 C.3        1       TAS1   0.0000
      9 C8              33.7350   -3.0360   19.3450 C.3        1       TAS1   0.0000
     10 C9              36.1400    0.5700   27.7590 C.3        1       TAS1   0.0000
     11 C10             31.3310   -1.8340   27.7590 C.3        1       TAS1   0.0000
     12 C11             34.9380    0.5700   28.9620 C.3        1       TAS1   0.0000
     13 C12             34.9380   -4.2380   19.3450 C.3        1       TAS1   0.0000
     14 C13             26.5230   -3.0360   26.5570 C.3        1       TAS1   0.0000
     15 C14             31.3310    1.7730   28.9620 C.3        1       TAS1   0.0000
     16 C15             28.9270   -1.8340   27.7590 C.3        1       TAS1   0.0000
     17 C16             26.5230   -1.8340   27.7590 C.3        1       TAS1   0.0000
     18 C17             32.5330   -3.0360   22.9510 C.3        1       TAS1   0.0000
     19 C18             27.7250   -1.8340   26.5570 C.3        1       TAS1   0.0000
     20 C19             32.5330   -1.8340   26.5570 C.3        1       TAS1   0.0000
     21 C20             30.1290    0.5700   28.9620 C.3        1       TAS1   0.0000
     22 C21             28.9270   -3.0360   26.5570 C.3        1       TAS1   0.0000
     23 C22             33.7350   -1.8340   25.3550 C.3        1       TAS1   0.0000
     24 C23             31.3310   -1.8340   22.9510 C.3        1       TAS1   0.0000
     25 C24             32.5330   -4.2380   21.7490 C.3        1       TAS1   0.0000
     26 C25             34.9380   -5.4400   20.5470 C.3        1       TAS1   0.0000
     27 C26             32.5330   -3.0360   20.5470 C.3        1       TAS1   0.0000
     28 C27             34.9380    1.7730   27.7590 C.3        1       TAS1   0.0000
     29 C28             32.5330   -5.4400   18.1430 C.3        1       TAS1   0.0000
     30 C29             34.9380    0.5700   26.5570 C.3        1       TAS1   0.0000
     31 C30             32.5330    0.5700   26.5570 C.3        1       TAS1   0.0000
     32 C31             33.7350   -5.4400   19.3450 C.3        1       TAS1   0.0000
     33 C32             33.7350    0.5700   27.7590 C.3        1       TAS1   0.0000
     34 C33             32.5330   -4.2380   19.3450 C.3        1       TAS1   0.0000
     35 C34             33.7350   -0.6320   28.9620 C.3        1       TAS1   0.0000
     36 C35             28.9270   -0.6320   26.5570 C.3        1       TAS1   0.0000
     37 C36             32.5330   -0.6320   27.7590 C.3        1       TAS1   0.0000
     38 C37             27.7250   -0.6320   27.7590 C.3        1       TAS1   0.0000
     39 C38             31.3310   -0.6320   24.1530 C.3        1       TAS1   0.0000
     40 C39             33.7350    1.7730   26.5570 C.3        1       TAS1   0.0000
     41 C40             32.5330   -4.2380   24.1530 C.3        1       TAS1   0.0000
     42 C41             31.3310   -0.6320   26.5570 C.3        1       TAS1   0.0000
     43 C42             33.7350   -4.2380   20.5470 C.3        1       TAS1   0.0000
     44 C43             31.3310    0.5700   27.7590 C.3        1       TAS1   0.0000
     45 C44             33.7350   -4.2380   22.9510 C.3        1       TAS1   0.0000
     46 C45             34.9380   -0.6320   27.7590 C.3        1       TAS1   0.0000
     47 C46             30.1290   -1.8340   26.5570 C.3        1       TAS1   0.0000
     48 C47             30.1290    1.7730   30.1640 C.3        1       TAS1   0.0000
     49 C48             36.1400   -4.2380   20.5470 C.3        1       TAS1   0.0000
     50 C49             31.3310   -0.6320   28.9620 C.3        1       TAS1   0.0000
     51 C50             33.7350   -4.2380   18.1430 C.3        1       TAS1   0.0000
     52 C51             30.1290   -0.6320   25.3550 C.3        1       TAS1   0.0000
     53 C52             31.3310    0.5700   30.1640 C.3        1       TAS1   0.0000
     54 C53             26.5230    0.5700   27.7590 C.3        1       TAS1   0.0000
     55 C54             27.7250    0.5700   26.5570 C.3        1       TAS1   0.0000
     56 C55             30.1290   -0.6320   27.7590 C.3        1       TAS1   0.0000
     57 C56             31.3310   -1.8340   25.3550 C.3        1       TAS1   0.0000
     58 C57             27.7250   -3.0360   27.7590 C.3        1       TAS1   0.0000
     59 C58             26.5230   -0.6320   26.5570 C.3        1       TAS1   0.0000
     60 C59             32.5330   -3.0360   25.3550 C.3        1       TAS1   0.0000
     61 C60             25.3210   -0.6320   27.7590 C.3        1       TAS1   0.0000
     62 C61             28.9270    0.5700   27.7590 C.3        1       TAS1   0.0000
     63 N1              32.4200   -6.2540   19.7280 N.3        1       TAS1   0.7304
     64 N2              24.9230   -2.2910   26.4220 N.3        1       TAS1   0.8240
     65 N3              33.8540   -5.0190   25.0190 N.3        1       TAS1   0.6019
