# Supplementary material for: Improving Docking Performance Using Negative Image-Based Rescoring
Source: Front Pharmacol. 2018 Mar 26;9:260. doi: 10.3389/fphar.2018.00260 (PMC5879118; doi:10.3389/fphar.2018.00260)
Supplement: Supplementary file 1 [file DataSheet1.zip › taskut_supplement/3ert_7Arad.mol2]

@<TRIPOS>MOLECULE 
3ert_7Arad
 95 
 SMALL 
 USER_CHARGES 
 
@<TRIPOS>ATOM 
      1 N1              32.8030   -6.1380   19.7180 N.3        1       TAS1   0.7304
      2 N2              31.1540   -5.6140   22.0730 N.3        1       TAS1   0.5520
      3 O1              24.2750   -1.3580   26.6290 O.3        1       TAS1  -0.3911
      4 C1              34.9690   -3.0050   21.7800 C.3        1       TAS1   0.0000
      5 C2              33.7670   -0.6000   27.7910 C.3        1       TAS1   0.0000
      6 C3              27.7560   -3.0050   28.9930 C.3        1       TAS1   0.0000
      7 C4              33.7670   -0.6000   25.3870 C.3        1       TAS1   0.0000
      8 C6              34.9690   -4.2070   20.5780 C.3        1       TAS1   0.0000
      9 C7              33.7670   -1.8020   26.5890 C.3        1       TAS1   0.0000
     10 C8              33.7670   -1.8020   19.3760 C.3        1       TAS1   0.0000
     11 C9              34.9690   -5.4090   21.7800 C.3        1       TAS1   0.0000
     12 C10             27.7560    1.8040   26.5890 C.3        1       TAS1   0.0000
     13 C11             33.7670   -3.0050   25.3870 C.3        1       TAS1   0.0000
     14 C12             33.7670   -3.0050   22.9820 C.3        1       TAS1   0.0000
     15 C13             33.7670   -3.0050   20.5780 C.3        1       TAS1   0.0000
     16 C14             36.1710   -3.0050   20.5780 C.3        1       TAS1   0.0000
     17 C15             27.7560    0.6020   27.7910 C.3        1       TAS1   0.0000
     18 C16             33.7670   -4.2070   21.7800 C.3        1       TAS1   0.0000
     19 C17             27.7560   -0.6000   28.9930 C.3        1       TAS1   0.0000
     20 C18             27.7560   -0.6000   26.5890 C.3        1       TAS1   0.0000
     21 C19             26.5540   -0.6000   27.7910 C.3        1       TAS1   0.0000
     22 C20             34.9690    1.8040   26.5890 C.3        1       TAS1   0.0000
     23 C21             26.5540    1.8040   27.7910 C.3        1       TAS1   0.0000
     24 C22             27.7560   -1.8020   27.7910 C.3        1       TAS1   0.0000
     25 C23             27.7560   -1.8020   25.3870 C.3        1       TAS1   0.0000
     26 C24             34.9690    0.6020   27.7910 C.3        1       TAS1   0.0000
     27 C25             28.9580   -3.0050   20.5780 C.3        1       TAS1   0.0000
     28 C26             26.5540    0.6020   26.5890 C.3        1       TAS1   0.0000
     29 C27             30.1600    1.8040   26.5890 C.3        1       TAS1   0.0000
     30 C28             27.7560   -3.0050   26.5890 C.3        1       TAS1   0.0000
     31 C29             34.9690   -0.6000   28.9930 C.3        1       TAS1   0.0000
     32 C30             34.9690   -0.6000   26.5890 C.3        1       TAS1   0.0000
     33 C31             30.1600    0.6020   30.1950 C.3        1       TAS1   0.0000
     34 C32             30.1600    0.6020   27.7910 C.3        1       TAS1   0.0000
     35 C33             27.7560   -4.2070   27.7910 C.3        1       TAS1   0.0000
     36 C34             33.7670    1.8040   27.7910 C.3        1       TAS1   0.0000
     37 C35             32.5650   -1.8020   22.9820 C.3        1       TAS1   0.0000
     38 C36             26.5540   -1.8020   28.9930 C.3        1       TAS1   0.0000
     39 C37             26.5540   -1.8020   26.5890 C.3        1       TAS1   0.0000
     40 C38             33.7670   -1.8020   28.9930 C.3        1       TAS1   0.0000
     41 C39             30.1600   -0.6000   28.9930 C.3        1       TAS1   0.0000
     42 C40             30.1600   -0.6000   26.5890 C.3        1       TAS1   0.0000
     43 C41             34.9690   -1.8020   20.5780 C.3        1       TAS1   0.0000
     44 C42             33.7670    0.6020   28.9930 C.3        1       TAS1   0.0000
     45 C43             33.7670    0.6020   26.5890 C.3        1       TAS1   0.0000
     46 C44             26.5540   -3.0050   27.7910 C.3        1       TAS1   0.0000
     47 C45             25.3520   -1.8020   27.7910 C.3        1       TAS1   0.0000
     48 C46             30.1600   -1.8020   27.7910 C.3        1       TAS1   0.0000
     49 C47             30.1600   -1.8020   25.3870 C.3        1       TAS1   0.0000
     50 C48             28.9580    0.6020   28.9930 C.3        1       TAS1   0.0000
     51 C49             33.7670    1.8040   25.3870 C.3        1       TAS1   0.0000
     52 C50             28.9580    0.6020   26.5890 C.3        1       TAS1   0.0000
     53 C51             32.5650    1.8040   26.5890 C.3        1       TAS1   0.0000
     54 C52             30.1600   -3.0050   26.5890 C.3        1       TAS1   0.0000
     55 C54             28.9580    3.0060   28.9930 C.3        1       TAS1   0.0000
     56 C55             28.9580   -0.6000   27.7910 C.3        1       TAS1   0.0000
     57 C56             28.9580   -0.6000   25.3870 C.3        1       TAS1   0.0000
     58 C57             32.5650    0.6020   27.7910 C.3        1       TAS1   0.0000
     59 C58             32.5650    0.6020   25.3870 C.3        1       TAS1   0.0000
     60 C59             36.1710    1.8040   27.7910 C.3        1       TAS1   0.0000
     61 C60             30.1600   -4.2070   20.5780 C.3        1       TAS1   0.0000
     62 C61             28.9580   -1.8020   26.5890 C.3        1       TAS1   0.0000
     63 C62             32.5650   -0.6000   28.9930 C.3        1       TAS1   0.0000
     64 C63             32.5650   -0.6000   26.5890 C.3        1       TAS1   0.0000
     65 C64             32.5650   -0.6000   24.1840 C.3        1       TAS1   0.0000
     66 C65             36.1710    0.6020   28.9930 C.3        1       TAS1   0.0000
     67 C66             36.1710    0.6020   26.5890 C.3        1       TAS1   0.0000
     68 C67             28.9580   -3.0050   27.7910 C.3        1       TAS1   0.0000
     69 C68             31.3630    1.8040   27.7910 C.3        1       TAS1   0.0000
     70 C69             32.5650   -1.8020   27.7910 C.3        1       TAS1   0.0000
     71 C70             32.5650   -1.8020   25.3870 C.3        1       TAS1   0.0000
     72 C71             30.1600   -0.6000   24.1840 C.3        1       TAS1   0.0000
     73 C72             36.1710   -0.6000   27.7910 C.3        1       TAS1   0.0000
     74 C73             31.3630    0.6020   28.9930 C.3        1       TAS1   0.0000
     75 C74             31.3630    0.6020   26.5890 C.3        1       TAS1   0.0000
     76 C75             32.5650   -3.0050   26.5890 C.3        1       TAS1   0.0000
     77 C76             32.5650   -3.0050   24.1840 C.3        1       TAS1   0.0000
     78 C77             32.5650   -3.0050   21.7800 C.3        1       TAS1   0.0000
     79 C78             31.3630   -0.6000   30.1950 C.3        1       TAS1   0.0000
     80 C80             31.3630   -0.6000   27.7910 C.3        1       TAS1   0.0000
     81 C81             31.3630   -0.6000   25.3870 C.3        1       TAS1   0.0000
     82 C82             32.5650   -4.2070   25.3870 C.3        1       TAS1   0.0000
     83 C83             32.5650   -4.2070   22.9820 C.3        1       TAS1   0.0000
     84 C84             32.5650   -4.2070   20.5780 C.3        1       TAS1   0.0000
     85 C85             28.9580   -1.8020   28.9930 C.3        1       TAS1   0.0000
     86 C86             31.3630   -1.8020   26.5890 C.3        1       TAS1   0.0000
     87 C87             31.3630   -1.8020   24.1840 C.3        1       TAS1   0.0000
     88 C89             31.3630    3.0060   28.9930 C.3        1       TAS1   0.0000
     89 C90             36.1710   -4.2070   21.7800 C.3        1       TAS1   0.0000
     90 C91             31.3630   -3.0050   25.3870 C.3        1       TAS1   0.0000
     91 C93             31.3630   -3.0050   20.5780 C.3        1       TAS1   0.0000
     92 C95             30.1600    1.8040   28.9930 C.3        1       TAS1   0.0000
     93 C96             28.9580    1.8040   27.7910 C.3        1       TAS1   0.0000
     94 N3              24.9230   -2.2910   26.4220 N.3        1       TAS1   0.8240
     95 N4              33.8540   -5.0190   25.0190 N.3        1       TAS1   0.6019
