# Supplementary material for: Improving Docking Performance Using Negative Image-Based Rescoring
Source: Front Pharmacol. 2018 Mar 26;9:260. doi: 10.3389/fphar.2018.00260 (PMC5879118; doi:10.3389/fphar.2018.00260)
Supplement: Supplementary file 1 [file DataSheet1.zip › taskut_supplement/3ert_8Arad.mol2]

@<TRIPOS>MOLECULE 
3ert_8Arad
 107 
 SMALL 
 USER_CHARGES 
 
@<TRIPOS>ATOM 
      1 N1              25.0320   -1.9280   26.7490 N.3        1       TAS1   0.8240
      2 N2              33.4140   -8.3370   20.0800 N.3        1       TAS1   0.7304
      3 O1              24.2750   -1.3580   26.6290 O.3        1       TAS1  -0.3911
      4 C1              34.7670   -2.0050   26.3870 C.3        1       TAS1   0.0000
      5 C2              31.1600   -0.8020   28.7910 C.3        1       TAS1   0.0000
      6 C3              31.1600   -0.8020   26.3870 C.3        1       TAS1   0.0000
      7 C4              32.3630   -3.2070   20.3760 C.3        1       TAS1   0.0000
      8 C5              31.1600   -0.8020   23.9820 C.3        1       TAS1   0.0000
      9 C6              29.9580   -2.0050   26.3870 C.3        1       TAS1   0.0000
     10 C7              34.7670   -3.2070   22.7800 C.3        1       TAS1   0.0000
     11 C9              31.1600   -2.0050   27.5890 C.3        1       TAS1   0.0000
     12 C10             31.1600   -2.0050   25.1840 C.3        1       TAS1   0.0000
     13 C11             31.1600   -2.0050   22.7800 C.3        1       TAS1   0.0000
     14 C13             31.1600    2.8040   29.9930 C.3        1       TAS1   0.0000
     15 C15             34.7670   -4.4090   21.5780 C.3        1       TAS1   0.0000
     16 C16             34.7670   -4.4090   19.1740 C.3        1       TAS1   0.0000
     17 C17             29.9580   -3.2070   20.3760 C.3        1       TAS1   0.0000
     18 C18             31.1600   -3.2070   26.3870 C.3        1       TAS1   0.0000
     19 C19             31.1600   -3.2070   21.5780 C.3        1       TAS1   0.0000
     20 C20             32.3630   -3.2070   25.1840 C.3        1       TAS1   0.0000
     21 C21             33.5650    1.6020   26.3870 C.3        1       TAS1   0.0000
     22 C22             32.3630   -0.8020   27.5890 C.3        1       TAS1   0.0000
     23 C23             34.7670   -5.6110   20.3760 C.3        1       TAS1   0.0000
     24 C24             31.1600   -4.4090   20.3760 C.3        1       TAS1   0.0000
     25 C25             32.3630   -0.8020   25.1840 C.3        1       TAS1   0.0000
     26 C26             29.9580    1.6020   29.9930 C.3        1       TAS1   0.0000
     27 C27             29.9580    1.6020   27.5890 C.3        1       TAS1   0.0000
     28 C29             33.5650   -0.8020   28.7910 C.3        1       TAS1   0.0000
     29 C30             35.9690    0.4000   27.5890 C.3        1       TAS1   0.0000
     30 C31             33.5650   -0.8020   26.3870 C.3        1       TAS1   0.0000
     31 C32             29.9580    0.4000   28.7910 C.3        1       TAS1   0.0000
     32 C33             29.9580    0.4000   26.3870 C.3        1       TAS1   0.0000
     33 C34             35.9690   -3.2070   21.5780 C.3        1       TAS1   0.0000
     34 C35             33.5650   -2.0050   27.5890 C.3        1       TAS1   0.0000
     35 C36             37.1710   -3.2070   20.3760 C.3        1       TAS1   0.0000
     36 C37             27.5540   -2.0050   28.7910 C.3        1       TAS1   0.0000
     37 C38             33.5650   -2.0050   25.1840 C.3        1       TAS1   0.0000
     38 C39             29.9580   -0.8020   27.5890 C.3        1       TAS1   0.0000
     39 C40             31.1600    1.6020   28.7910 C.3        1       TAS1   0.0000
     40 C41             34.7670   -2.0050   19.1740 C.3        1       TAS1   0.0000
     41 C42             31.1600    1.6020   26.3870 C.3        1       TAS1   0.0000
     42 C43             29.9580    2.8040   28.7910 C.3        1       TAS1   0.0000
     43 C44             33.5650   -3.2070   26.3870 C.3        1       TAS1   0.0000
     44 C45             33.5650   -3.2070   23.9820 C.3        1       TAS1   0.0000
     45 C46             32.3630    1.6020   29.9930 C.3        1       TAS1   0.0000
     46 C47             33.5650   -3.2070   21.5780 C.3        1       TAS1   0.0000
     47 C48             33.5650   -3.2070   19.1740 C.3        1       TAS1   0.0000
     48 C49             34.7670    0.4000   28.7910 C.3        1       TAS1   0.0000
     49 C50             26.3520   -0.8020   28.7910 C.3        1       TAS1   0.0000
     50 C51             26.3520   -0.8020   26.3870 C.3        1       TAS1   0.0000
     51 C52             27.5540    1.6020   27.5890 C.3        1       TAS1   0.0000
     52 C53             33.5650   -2.0050   20.3760 C.3        1       TAS1   0.0000
     53 C54             33.5650   -4.4090   22.7800 C.3        1       TAS1   0.0000
     54 C55             33.5650   -4.4090   20.3760 C.3        1       TAS1   0.0000
     55 C56             26.3520   -2.0050   20.3760 C.3        1       TAS1   0.0000
     56 C57             26.3520   -2.0050   25.1840 C.3        1       TAS1   0.0000
     57 C58             32.3630    1.6020   27.5890 C.3        1       TAS1   0.0000
     58 C59             29.9580   -0.8020   25.1840 C.3        1       TAS1   0.0000
     59 C60             27.5540    0.4000   26.3870 C.3        1       TAS1   0.0000
     60 C61             27.5540   -3.2070   27.5890 C.3        1       TAS1   0.0000
     61 C62             35.9690   -3.2070   19.1740 C.3        1       TAS1   0.0000
     62 C63             33.5650   -5.6110   19.1740 C.3        1       TAS1   0.0000
     63 C64             28.7560   -3.2070   19.1740 C.3        1       TAS1   0.0000
     64 C65             32.3630    0.4000   28.7910 C.3        1       TAS1   0.0000
     65 C66             27.5540   -0.8020   27.5890 C.3        1       TAS1   0.0000
     66 C67             33.5650    0.4000   27.5890 C.3        1       TAS1   0.0000
     67 C68             28.7560    1.6020   28.7910 C.3        1       TAS1   0.0000
     68 C69             28.7560    1.6020   26.3870 C.3        1       TAS1   0.0000
     69 C70             32.3630   -0.8020   29.9930 C.3        1       TAS1   0.0000
     70 C71             35.9690   -2.0050   20.3760 C.3        1       TAS1   0.0000
     71 C72             27.5540   -2.0050   26.3870 C.3        1       TAS1   0.0000
     72 C73             28.7560    0.4000   27.5890 C.3        1       TAS1   0.0000
     73 C74             28.7560    0.4000   25.1840 C.3        1       TAS1   0.0000
     74 C75             27.5540   -2.0050   19.1740 C.3        1       TAS1   0.0000
     75 C77             34.7670   -3.2070   20.3760 C.3        1       TAS1   0.0000
     76 C78             32.3630   -2.0050   26.3870 C.3        1       TAS1   0.0000
     77 C79             32.3630   -2.0050   23.9820 C.3        1       TAS1   0.0000
     78 C80             28.7560   -0.8020   28.7910 C.3        1       TAS1   0.0000
     79 C81             28.7560   -0.8020   26.3870 C.3        1       TAS1   0.0000
     80 C82             35.9690    1.6020   28.7910 C.3        1       TAS1   0.0000
     81 C84             32.3630   -3.2070   22.7800 C.3        1       TAS1   0.0000
     82 C85             28.7560   -2.0050   27.5890 C.3        1       TAS1   0.0000
     83 C86             28.7560   -2.0050   25.1840 C.3        1       TAS1   0.0000
     84 C87             35.9690   -0.8020   19.1740 C.3        1       TAS1   0.0000
     85 C88             26.3520   -3.2070   26.3870 C.3        1       TAS1   0.0000
     86 C89             34.7670    1.6020   27.5890 C.3        1       TAS1   0.0000
     87 C90             29.9580   -2.0050   28.7910 C.3        1       TAS1   0.0000
     88 C91             35.9690   -5.6110   21.5780 C.3        1       TAS1   0.0000
     89 C92             32.3630   -4.4090   21.5780 C.3        1       TAS1   0.0000
     90 C93             32.3630    0.4000   26.3870 C.3        1       TAS1   0.0000
     91 C95             28.7560   -3.2070   26.3870 C.3        1       TAS1   0.0000
     92 C96             31.1600    0.4000   29.9930 C.3        1       TAS1   0.0000
     93 C97             34.7670    0.4000   26.3870 C.3        1       TAS1   0.0000
     94 C98             26.3520    0.4000   27.5890 C.3        1       TAS1   0.0000
     95 C99             32.3630    0.4000   23.9820 C.3        1       TAS1   0.0000
     96 C100            37.1710   -4.4090   21.5780 C.3        1       TAS1   0.0000
     97 C101            31.1600    0.4000   27.5890 C.3        1       TAS1   0.0000
     98 C102            34.7670   -0.8020   29.9930 C.3        1       TAS1   0.0000
     99 C103            33.5650   -2.0050   17.9720 C.3        1       TAS1   0.0000
    100 C104            34.7670   -0.8020   27.5890 C.3        1       TAS1   0.0000
    101 C105            35.9690   -4.4090   20.3760 C.3        1       TAS1   0.0000
    102 N3              28.4290   -5.1270   26.6320 N.3        1       TAS1   0.5578
    103 N4              31.0140   -6.0370   22.3000 N.3        1       TAS1   0.5520
    104 N5              37.0440    2.2260   26.2100 N.3        1       TAS1   0.5092
    105 N6              32.4200   -6.2540   19.7280 N.3        1       TAS1   0.7304
    106 N7              29.5520   -5.6100   19.5480 N.3        1       TAS1   0.7304
    107 N8              33.8540   -5.0190   25.0190 N.3        1       TAS1   0.6019
