# Supplementary material for: Improving Docking Performance Using Negative Image-Based Rescoring
Source: Front Pharmacol. 2018 Mar 26;9:260. doi: 10.3389/fphar.2018.00260 (PMC5879118; doi:10.3389/fphar.2018.00260)
Supplement: Supplementary file 1 [file DataSheet1.zip › taskut_supplement/3kba_1.5Aligdist.mol2]

@<TRIPOS>MOLECULE 
3kba_1.5Aligdist
 56 
 SMALL 
 USER_CHARGES 
 
@<TRIPOS>ATOM 
      1 C1              -4.6370  -10.0340   31.5580 C.3        1       TAS1   0.0000
      2 C2              -3.4350   -5.2250   20.7390 C.3        1       TAS1   0.0000
      3 C3              -3.4350  -10.0340   30.3560 C.3        1       TAS1   0.0000
      4 C4              -2.2330  -10.0340   26.7490 C.3        1       TAS1   0.0000
      5 C5              -2.2330   -8.8320   25.5470 C.3        1       TAS1   0.0000
      6 C6              -5.8390   -6.4280   24.3450 C.3        1       TAS1   0.0000
      7 C7              -2.2330  -10.0340   24.3450 C.3        1       TAS1   0.0000
      8 C8              -4.6370   -6.4280   23.1430 C.3        1       TAS1   0.0000
      9 C9              -3.4350   -5.2250   23.1430 C.3        1       TAS1   0.0000
     10 C10             -2.2330   -7.6300   24.3450 C.3        1       TAS1   0.0000
     11 C11             -2.2330   -5.2250   24.3450 C.3        1       TAS1   0.0000
     12 C12             -4.6370  -10.0340   29.1540 C.3        1       TAS1   0.0000
     13 C13             -3.4350   -6.4280   24.3450 C.3        1       TAS1   0.0000
     14 C14             -3.4350  -10.0340   23.1430 C.3        1       TAS1   0.0000
     15 C15             -3.4350   -8.8320   26.7490 C.3        1       TAS1   0.0000
     16 C16             -5.8390   -8.8320   29.1540 C.3        1       TAS1   0.0000
     17 C17             -2.2330  -10.0340   21.9410 C.3        1       TAS1   0.0000
     18 C18             -3.4350   -5.2250   25.5470 C.3        1       TAS1   0.0000
     19 C19             -4.6370  -11.2360   30.3560 C.3        1       TAS1   0.0000
     20 C20             -4.6370   -8.8320   27.9520 C.3        1       TAS1   0.0000
     21 C21             -2.2330   -6.4280   20.7390 C.3        1       TAS1   0.0000
     22 C22             -4.6370   -8.8320   25.5470 C.3        1       TAS1   0.0000
     23 C23             -4.6370   -6.4280   25.5470 C.3        1       TAS1   0.0000
     24 C24             -3.4350   -8.8320   24.3450 C.3        1       TAS1   0.0000
     25 C25             -3.4350  -11.2360   21.9410 C.3        1       TAS1   0.0000
     26 C26             -1.0310   -8.8320   21.9410 C.3        1       TAS1   0.0000
     27 C27             -5.8390   -8.8320   26.7490 C.3        1       TAS1   0.0000
     28 C28             -1.0310  -12.4380   27.9520 C.3        1       TAS1   0.0000
     29 C29             -3.4350   -7.6300   25.5470 C.3        1       TAS1   0.0000
     30 C30             -2.2330  -11.2360   27.9520 C.3        1       TAS1   0.0000
     31 C31             -3.4350  -10.0340   27.9520 C.3        1       TAS1   0.0000
     32 C32             -1.0310  -10.0340   20.7390 C.3        1       TAS1   0.0000
     33 C33             -3.4350   -4.0230   21.9410 C.3        1       TAS1   0.0000
     34 C34             -2.2330   -8.8320   23.1430 C.3        1       TAS1   0.0000
     35 C35             -1.0310  -10.0340   23.1430 C.3        1       TAS1   0.0000
     36 C36             -2.2330  -11.2360   20.7390 C.3        1       TAS1   0.0000
     37 C37             -3.4350  -11.2360   31.5580 C.3        1       TAS1   0.0000
     38 C38             -4.6370   -7.6300   26.7490 C.3        1       TAS1   0.0000
     39 C39              0.1720   -7.6300   21.9410 C.3        1       TAS1   0.0000
     40 C40             -3.4350   -6.4280   19.5370 C.3        1       TAS1   0.0000
     41 C41             -3.4350  -11.2360   29.1540 C.3        1       TAS1   0.0000
     42 C42             -3.4350   -7.6300   20.7390 C.3        1       TAS1   0.0000
     43 C43             -4.6370   -6.4280   20.7390 C.3        1       TAS1   0.0000
     44 C44             -3.4350   -6.4280   21.9410 C.3        1       TAS1   0.0000
     45 C45             -2.2330  -11.2360   23.1430 C.3        1       TAS1   0.0000
     46 C46              0.1720   -8.8320   23.1430 C.3        1       TAS1   0.0000
     47 C47             -1.0310  -11.2360   21.9410 C.3        1       TAS1   0.0000
     48 C48             -4.6370   -7.6300   24.3450 C.3        1       TAS1   0.0000
     49 C49             -2.2330   -5.2250   21.9410 C.3        1       TAS1   0.0000
     50 C50             -2.2330  -12.4380   29.1540 C.3        1       TAS1   0.0000
     51 C51             -1.0310   -8.8320   24.3450 C.3        1       TAS1   0.0000
     52 C52             -3.4350  -11.2360   24.3450 C.3        1       TAS1   0.0000
     53 C53             -5.8390   -5.2250   20.7390 C.3        1       TAS1   0.0000
     54 C54              0.1720  -10.0340   21.9410 C.3        1       TAS1   0.0000
     55 N1               1.4010   -7.6020   21.1600 N.3        1       TAS1   0.5578
     56 N2              -5.0450   -4.2520   22.3120 N.3        1       TAS1   0.5268
