# Supplementary material for: Improving Docking Performance Using Negative Image-Based Rescoring
Source: Front Pharmacol. 2018 Mar 26;9:260. doi: 10.3389/fphar.2018.00260 (PMC5879118; doi:10.3389/fphar.2018.00260)
Supplement: Supplementary file 1 [file DataSheet1.zip › taskut_supplement/3kba_6Arad.mol2]

@<TRIPOS>MOLECULE 
3kba_6Arad
 85 
 SMALL 
 USER_CHARGES 
 
@<TRIPOS>ATOM 
      1 C1              -1.9990   -8.5980   25.7810 C.3        1       TAS1   0.0000
      2 C2              -3.2010   -9.8000   25.7810 C.3        1       TAS1   0.0000
      3 C3              -3.2010   -6.1940   22.1740 C.3        1       TAS1   0.0000
      4 C4              -3.2010   -9.8000   28.1850 C.3        1       TAS1   0.0000
      5 C5              -1.9990   -7.3960   24.5790 C.3        1       TAS1   0.0000
      6 C6              -0.7970   -7.3960   20.9720 C.3        1       TAS1   0.0000
      7 C7               0.4050   -7.3960   22.1740 C.3        1       TAS1   0.0000
      8 C8              -0.7970   -9.8000   28.1850 C.3        1       TAS1   0.0000
      9 C9              -3.2010   -3.7900   22.1740 C.3        1       TAS1   0.0000
     10 C10             -4.4030   -6.1940   23.3770 C.3        1       TAS1   0.0000
     11 C11             -3.2010  -11.0030   29.3870 C.3        1       TAS1   0.0000
     12 C12              0.4050   -8.5980   20.9720 C.3        1       TAS1   0.0000
     13 C13             -1.9990   -9.8000   24.5790 C.3        1       TAS1   0.0000
     14 C14             -0.7970   -8.5980   24.5790 C.3        1       TAS1   0.0000
     15 C15             -4.4030   -4.9920   24.5790 C.3        1       TAS1   0.0000
     16 C16             -0.7970   -8.5980   22.1740 C.3        1       TAS1   0.0000
     17 C17             -4.4030   -8.5980   25.7810 C.3        1       TAS1   0.0000
     18 C18             -0.7970   -7.3960   23.3770 C.3        1       TAS1   0.0000
     19 C19             -1.9990   -8.5980   20.9720 C.3        1       TAS1   0.0000
     20 C20             -3.2010  -11.0030   22.1740 C.3        1       TAS1   0.0000
     21 C21             -4.4030   -4.9920   26.9830 C.3        1       TAS1   0.0000
     22 C22             -3.2010   -4.9920   25.7810 C.3        1       TAS1   0.0000
     23 C23             -1.9990   -4.9920   22.1740 C.3        1       TAS1   0.0000
     24 C24             -0.7970   -9.8000   25.7810 C.3        1       TAS1   0.0000
     25 C25             -1.9990   -8.5980   23.3770 C.3        1       TAS1   0.0000
     26 C26             -1.9990  -11.0030   28.1850 C.3        1       TAS1   0.0000
     27 C27             -1.9990  -11.0030   25.7810 C.3        1       TAS1   0.0000
     28 C28             -1.9990   -4.9920   24.5790 C.3        1       TAS1   0.0000
     29 C29             -4.4030  -12.2050   22.1740 C.3        1       TAS1   0.0000
     30 C30              0.4050   -8.5980   23.3770 C.3        1       TAS1   0.0000
     31 C31             -0.7970   -9.8000   23.3770 C.3        1       TAS1   0.0000
     32 C32             -3.2010   -9.8000   23.3770 C.3        1       TAS1   0.0000
     33 C33             -3.2010   -4.9920   20.9720 C.3        1       TAS1   0.0000
     34 C34             -5.6060   -8.5980   29.3870 C.3        1       TAS1   0.0000
     35 C35             -3.2010   -6.1940   24.5790 C.3        1       TAS1   0.0000
     36 C36             -4.4030   -7.3960   22.1740 C.3        1       TAS1   0.0000
     37 C37             -1.9990  -11.0030   20.9720 C.3        1       TAS1   0.0000
     38 C38             -4.4030  -11.0030   23.3770 C.3        1       TAS1   0.0000
     39 C39             -1.9990  -12.2050   26.9830 C.3        1       TAS1   0.0000
     40 C40             -5.6060   -7.3960   23.3770 C.3        1       TAS1   0.0000
     41 C41              0.4050   -9.8000   24.5790 C.3        1       TAS1   0.0000
     42 C42             -4.4030   -7.3960   24.5790 C.3        1       TAS1   0.0000
     43 C43             -0.7970  -11.0030   22.1740 C.3        1       TAS1   0.0000
     44 C44             -3.2010   -7.3960   20.9720 C.3        1       TAS1   0.0000
     45 C45             -1.9990   -7.3960   22.1740 C.3        1       TAS1   0.0000
     46 C46             -3.2010  -11.0030   24.5790 C.3        1       TAS1   0.0000
     47 C47             -4.4030   -8.5980   28.1850 C.3        1       TAS1   0.0000
     48 C48             -5.6060   -9.8000   28.1850 C.3        1       TAS1   0.0000
     49 C49             -3.2010   -7.3960   23.3770 C.3        1       TAS1   0.0000
     50 C50             -0.7970   -9.8000   20.9720 C.3        1       TAS1   0.0000
     51 C51             -3.2010  -11.0030   26.9830 C.3        1       TAS1   0.0000
     52 C52             -4.4030   -8.5980   23.3770 C.3        1       TAS1   0.0000
     53 C53             -3.2010   -8.5980   24.5790 C.3        1       TAS1   0.0000
     54 C54             -5.6060   -6.1940   22.1740 C.3        1       TAS1   0.0000
     55 C55             -0.7970  -12.2050   28.1850 C.3        1       TAS1   0.0000
     56 C56             -3.2010   -7.3960   25.7810 C.3        1       TAS1   0.0000
     57 C57             -5.6060   -7.3960   28.1850 C.3        1       TAS1   0.0000
     58 C58             -1.9990  -11.0030   23.3770 C.3        1       TAS1   0.0000
     59 C59             -4.4030   -9.8000   29.3870 C.3        1       TAS1   0.0000
     60 C60             -3.2010   -6.1940   19.7700 C.3        1       TAS1   0.0000
     61 C61             -4.4030   -9.8000   22.1740 C.3        1       TAS1   0.0000
     62 C62             -5.6060   -6.1940   24.5790 C.3        1       TAS1   0.0000
     63 C63             -4.4030   -9.8000   26.9830 C.3        1       TAS1   0.0000
     64 C64             -0.7970  -11.0030   26.9830 C.3        1       TAS1   0.0000
     65 C65             -4.4030   -6.1940   20.9720 C.3        1       TAS1   0.0000
     66 C66             -4.4030   -9.8000   24.5790 C.3        1       TAS1   0.0000
     67 C67             -5.6060   -8.5980   22.1740 C.3        1       TAS1   0.0000
     68 C68             -4.4030   -7.3960   26.9830 C.3        1       TAS1   0.0000
     69 C69             -3.2010   -9.8000   20.9720 C.3        1       TAS1   0.0000
     70 C70             -3.2010   -8.5980   22.1740 C.3        1       TAS1   0.0000
     71 C71             -1.9990   -6.1940   25.7810 C.3        1       TAS1   0.0000
     72 C72             -4.4030   -6.1940   25.7810 C.3        1       TAS1   0.0000
     73 C73             -1.9990   -6.1940   20.9720 C.3        1       TAS1   0.0000
     74 C74             -3.2010   -8.5980   26.9830 C.3        1       TAS1   0.0000
     75 C75             -1.9990   -9.8000   22.1740 C.3        1       TAS1   0.0000
     76 C76             -3.2010   -4.9920   23.3770 C.3        1       TAS1   0.0000
     77 C77             -5.6060   -8.5980   26.9830 C.3        1       TAS1   0.0000
     78 C78             -5.6060   -4.9920   20.9720 C.3        1       TAS1   0.0000
     79 C79             -1.9990   -6.1940   23.3770 C.3        1       TAS1   0.0000
     80 C80             -1.9990   -9.8000   26.9830 C.3        1       TAS1   0.0000
     81 N1               1.4010   -7.6020   21.1600 N.3        1       TAS1   0.5578
     82 N2              -7.3920   -6.8200   22.7020 N.3        1       TAS1   0.5578
     83 N3              -6.9340   -8.1750   27.8670 N.3        1       TAS1   0.5578
     84 N4              -5.0450   -4.2520   22.3120 N.3        1       TAS1   0.5268
     85 N5              -5.8110   -4.8340   25.0940 N.3        1       TAS1   0.5268
