# Supplementary material for: Improving Docking Performance Using Negative Image-Based Rescoring
Source: Front Pharmacol. 2018 Mar 26;9:260. doi: 10.3389/fphar.2018.00260 (PMC5879118; doi:10.3389/fphar.2018.00260)
Supplement: Supplementary file 1 [file DataSheet1.zip › taskut_supplement/3kba_7Arad.mol2]

@<TRIPOS>MOLECULE 
3kba_7Arad
 91 
 SMALL 
 USER_CHARGES 
 
@<TRIPOS>ATOM 
      1 N1              -4.7140   -4.2820   21.9390 N.3        1       TAS1   0.5268
      2 O1              -6.3670   -3.8680   19.9710 O.3        1       TAS1  -0.3551
      3 C1              -5.8080   -5.1940   19.5680 C.3        1       TAS1   0.0000
      4 C2              -3.4030  -12.4070   21.9720 C.3        1       TAS1   0.0000
      5 C3              -5.8080   -6.3960   23.1740 C.3        1       TAS1   0.0000
      6 C4               0.2030  -10.0030   20.7700 C.3        1       TAS1   0.0000
      7 C5               0.2030  -10.0030   23.1740 C.3        1       TAS1   0.0000
      8 C6              -0.9990  -11.2050   27.9830 C.3        1       TAS1   0.0000
      9 C7              -2.2010   -3.9920   24.3770 C.3        1       TAS1   0.0000
     10 C8              -3.4030   -3.9920   23.1740 C.3        1       TAS1   0.0000
     11 C9              -2.2010   -7.5980   20.7700 C.3        1       TAS1   0.0000
     12 C10             -3.4030   -3.9920   20.7700 C.3        1       TAS1   0.0000
     13 C11             -3.4030   -5.1940   26.7810 C.3        1       TAS1   0.0000
     14 C12             -3.4030   -5.1940   24.3770 C.3        1       TAS1   0.0000
     15 C13             -3.4030   -5.1940   19.5680 C.3        1       TAS1   0.0000
     16 C14             -5.8080  -13.6090   23.1740 C.3        1       TAS1   0.0000
     17 C15             -3.4030   -6.3960   25.5790 C.3        1       TAS1   0.0000
     18 C16             -3.4030   -6.3960   23.1740 C.3        1       TAS1   0.0000
     19 C17             -3.4030   -6.3960   20.7700 C.3        1       TAS1   0.0000
     20 C18             -3.4030   -7.5980   26.7810 C.3        1       TAS1   0.0000
     21 C19             -3.4030   -7.5980   24.3770 C.3        1       TAS1   0.0000
     22 C20             -3.4030   -7.5980   21.9720 C.3        1       TAS1   0.0000
     23 C21             -3.4030   -8.8000   27.9830 C.3        1       TAS1   0.0000
     24 C22             -3.4030   -8.8000   25.5790 C.3        1       TAS1   0.0000
     25 C23             -3.4030   -8.8000   23.1740 C.3        1       TAS1   0.0000
     26 C24              0.2030  -11.2050   26.7810 C.3        1       TAS1   0.0000
     27 C25             -3.4030   -8.8000   20.7700 C.3        1       TAS1   0.0000
     28 C26             -4.6060   -6.3960   26.7810 C.3        1       TAS1   0.0000
     29 C27             -3.4030  -10.0030   29.1850 C.3        1       TAS1   0.0000
     30 C28             -3.4030  -10.0030   26.7810 C.3        1       TAS1   0.0000
     31 C29             -3.4030  -10.0030   24.3770 C.3        1       TAS1   0.0000
     32 C30             -4.6060  -10.0030   27.9830 C.3        1       TAS1   0.0000
     33 C31             -3.4030  -10.0030   21.9720 C.3        1       TAS1   0.0000
     34 C32             -4.6060   -7.5980   27.9830 C.3        1       TAS1   0.0000
     35 C33             -4.6060   -7.5980   25.5790 C.3        1       TAS1   0.0000
     36 C34             -3.4030  -11.2050   27.9830 C.3        1       TAS1   0.0000
     37 C35             -4.6060  -10.0030   25.5790 C.3        1       TAS1   0.0000
     38 C36             -3.4030  -11.2050   23.1740 C.3        1       TAS1   0.0000
     39 C37             -4.6060   -6.3960   24.3770 C.3        1       TAS1   0.0000
     40 C38              0.2030  -10.0030   25.5790 C.3        1       TAS1   0.0000
     41 C39             -4.6060   -8.8000   29.1850 C.3        1       TAS1   0.0000
     42 C40             -4.6060   -8.8000   26.7810 C.3        1       TAS1   0.0000
     43 C41             -2.2010   -5.1940   20.7700 C.3        1       TAS1   0.0000
     44 C42             -4.6060   -8.8000   24.3770 C.3        1       TAS1   0.0000
     45 C43             -4.6060   -8.8000   21.9720 C.3        1       TAS1   0.0000
     46 C44             -4.6060   -6.3960   21.9720 C.3        1       TAS1   0.0000
     47 C45             -0.9990   -7.5980   24.3770 C.3        1       TAS1   0.0000
     48 C46             -0.9990   -7.5980   21.9720 C.3        1       TAS1   0.0000
     49 C47             -4.6060  -10.0030   30.3870 C.3        1       TAS1   0.0000
     50 C48             -2.2010   -5.1940   25.5790 C.3        1       TAS1   0.0000
     51 C49             -2.2010   -5.1940   23.1740 C.3        1       TAS1   0.0000
     52 C50             -4.6060  -10.0030   23.1740 C.3        1       TAS1   0.0000
     53 C51             -0.9990   -8.8000   25.5790 C.3        1       TAS1   0.0000
     54 C52             -0.9990   -8.8000   23.1740 C.3        1       TAS1   0.0000
     55 C53             -4.6060  -11.2050   29.1850 C.3        1       TAS1   0.0000
     56 C54             -2.2010   -6.3960   24.3770 C.3        1       TAS1   0.0000
     57 C55             -4.6060  -11.2050   24.3770 C.3        1       TAS1   0.0000
     58 C56             -0.9990  -10.0030   24.3770 C.3        1       TAS1   0.0000
     59 C57             -0.9990  -10.0030   21.9720 C.3        1       TAS1   0.0000
     60 C58             -2.2010   -7.5980   25.5790 C.3        1       TAS1   0.0000
     61 C59             -2.2010   -7.5980   23.1740 C.3        1       TAS1   0.0000
     62 C60             -4.6060  -12.4070   23.1740 C.3        1       TAS1   0.0000
     63 C61             -0.9990  -11.2050   23.1740 C.3        1       TAS1   0.0000
     64 C62             -0.9990  -11.2050   20.7700 C.3        1       TAS1   0.0000
     65 C63             -2.2010   -8.8000   26.7810 C.3        1       TAS1   0.0000
     66 C64             -2.2010   -8.8000   24.3770 C.3        1       TAS1   0.0000
     67 C65             -0.9990  -10.0030   26.7810 C.3        1       TAS1   0.0000
     68 C66             -2.2010   -8.8000   21.9720 C.3        1       TAS1   0.0000
     69 C67             -3.4030  -11.2050   30.3870 C.3        1       TAS1   0.0000
     70 C68             -2.2010  -10.0030   27.9830 C.3        1       TAS1   0.0000
     71 C69             -2.2010  -10.0030   25.5790 C.3        1       TAS1   0.0000
     72 C70             -2.2010  -10.0030   23.1740 C.3        1       TAS1   0.0000
     73 C71             -2.2010  -10.0030   20.7700 C.3        1       TAS1   0.0000
     74 C72             -4.6060   -7.5980   23.1740 C.3        1       TAS1   0.0000
     75 C73             -2.2010  -11.2050   29.1850 C.3        1       TAS1   0.0000
     76 C74             -2.2010  -11.2050   26.7810 C.3        1       TAS1   0.0000
     77 C75             -2.2010  -11.2050   24.3770 C.3        1       TAS1   0.0000
     78 C76             -2.2010   -6.3960   21.9720 C.3        1       TAS1   0.0000
     79 C77             -2.2010  -11.2050   21.9720 C.3        1       TAS1   0.0000
     80 C78             -2.2010  -11.2050   19.5680 C.3        1       TAS1   0.0000
     81 C79             -2.2010  -12.4070   27.9830 C.3        1       TAS1   0.0000
     82 C80             -2.2010   -6.3960   19.5680 C.3        1       TAS1   0.0000
     83 C81             -2.2010  -12.4070   20.7700 C.3        1       TAS1   0.0000
     84 C82             -7.0100   -5.1940   20.7700 C.3        1       TAS1   0.0000
     85 C83              0.2030   -8.8000   21.9720 C.3        1       TAS1   0.0000
     86 C84             -0.9990   -6.3960   23.1740 C.3        1       TAS1   0.0000
     87 C85              0.2030  -10.0030   27.9830 C.3        1       TAS1   0.0000
     88 N2               1.4010   -7.6020   21.1600 N.3        1       TAS1   0.5578
     89 N3              -6.9340   -8.1750   27.8670 N.3        1       TAS1   0.5578
     90 N4              -5.8110   -4.8340   25.0940 N.3        1       TAS1   0.5268
     91 N5              -3.5560   -6.1730   17.0900 N.3        1       TAS1   0.6019
