# Supplementary material for: Improving Docking Performance Using Negative Image-Based Rescoring
Source: Front Pharmacol. 2018 Mar 26;9:260. doi: 10.3389/fphar.2018.00260 (PMC5879118; doi:10.3389/fphar.2018.00260)
Supplement: Supplementary file 1 [file DataSheet1.zip › taskut_supplement/3ln1_1.5Aligdist.mol2]

@<TRIPOS>MOLECULE 
3ln1_1.5Aligdist
 61 
 SMALL 
 USER_CHARGES 
 
@<TRIPOS>ATOM 
      1 O1              33.2050  -18.0650  -19.0790 O.3        1       TAS1  -0.3297
      2 O2              23.7030  -22.3920  -16.1200 O.3        1       TAS1  -0.2341
      3 C1              34.3520  -18.9210  -19.1550 C.3        1       TAS1   0.0000
      4 C2              31.9470  -23.7300  -16.7510 C.3        1       TAS1   0.0000
      5 C3              30.7450  -22.5280  -16.7510 C.3        1       TAS1   0.0000
      6 C4              33.1490  -20.1240  -19.1550 C.3        1       TAS1   0.0000
      7 C5              29.5430  -22.5280  -15.5490 C.3        1       TAS1   0.0000
      8 C6              34.3520  -22.5280  -15.5490 C.3        1       TAS1   0.0000
      9 C7              35.5540  -22.5280  -19.1550 C.3        1       TAS1   0.0000
     10 C8              33.1490  -26.1340  -13.1440 C.3        1       TAS1   0.0000
     11 C9              27.1390  -21.3260  -16.7510 C.3        1       TAS1   0.0000
     12 C10             29.5430  -23.7300  -16.7510 C.3        1       TAS1   0.0000
     13 C11             27.1390  -20.1240  -17.9530 C.3        1       TAS1   0.0000
     14 C12             34.3520  -21.3260  -16.7510 C.3        1       TAS1   0.0000
     15 C13             34.3520  -22.5280  -17.9530 C.3        1       TAS1   0.0000
     16 C14             36.7560  -21.3260  -19.1550 C.3        1       TAS1   0.0000
     17 C15             33.1490  -24.9320  -14.3470 C.3        1       TAS1   0.0000
     18 C16             34.3520  -21.3260  -19.1550 C.3        1       TAS1   0.0000
     19 C17             31.9470  -22.5280  -17.9530 C.3        1       TAS1   0.0000
     20 C18             33.1490  -22.5280  -16.7510 C.3        1       TAS1   0.0000
     21 C19             25.9370  -21.3260  -17.9530 C.3        1       TAS1   0.0000
     22 C20             24.7350  -21.3260  -16.7510 C.3        1       TAS1   0.0000
     23 C21             31.9470  -22.5280  -15.5490 C.3        1       TAS1   0.0000
     24 C22             35.5540  -21.3260  -20.3570 C.3        1       TAS1   0.0000
     25 C23             30.7450  -23.7300  -13.1440 C.3        1       TAS1   0.0000
     26 C24             24.7350  -20.1240  -17.9530 C.3        1       TAS1   0.0000
     27 C25             31.9470  -22.5280  -13.1440 C.3        1       TAS1   0.0000
     28 C26             31.9470  -26.1340  -11.9420 C.3        1       TAS1   0.0000
     29 C27             31.9470  -21.3260  -16.7510 C.3        1       TAS1   0.0000
     30 C28             28.3410  -22.5280  -16.7510 C.3        1       TAS1   0.0000
     31 C29             31.9470  -23.7300  -14.3470 C.3        1       TAS1   0.0000
     32 C30             27.1390  -23.7300  -16.7510 C.3        1       TAS1   0.0000
     33 C31             31.9470  -21.3260  -19.1550 C.3        1       TAS1   0.0000
     34 C32             35.5540  -21.3260  -17.9530 C.3        1       TAS1   0.0000
     35 C33             33.1490  -23.7300  -13.1440 C.3        1       TAS1   0.0000
     36 C34             25.9370  -20.1240  -16.7510 C.3        1       TAS1   0.0000
     37 C35             29.5430  -21.3260  -16.7510 C.3        1       TAS1   0.0000
     38 C36             31.9470  -20.1240  -17.9530 C.3        1       TAS1   0.0000
     39 C37             24.7350  -22.5280  -17.9530 C.3        1       TAS1   0.0000
     40 C38             33.1490  -21.3260  -17.9530 C.3        1       TAS1   0.0000
     41 C39             34.3520  -23.7300  -16.7510 C.3        1       TAS1   0.0000
     42 C40             28.3410  -23.7300  -15.5490 C.3        1       TAS1   0.0000
     43 C41             30.7450  -21.3260  -17.9530 C.3        1       TAS1   0.0000
     44 C42             34.3520  -23.7300  -14.3470 C.3        1       TAS1   0.0000
     45 C43             33.1490  -24.9320  -11.9420 C.3        1       TAS1   0.0000
     46 C44             34.3520  -20.1240  -20.3570 C.3        1       TAS1   0.0000
     47 C45             31.9470  -24.9320  -13.1440 C.3        1       TAS1   0.0000
     48 C46             31.9470  -23.7300  -11.9420 C.3        1       TAS1   0.0000
     49 C47             34.3520  -20.1240  -17.9530 C.3        1       TAS1   0.0000
     50 C48             25.9370  -22.5280  -16.7510 C.3        1       TAS1   0.0000
     51 C49             30.7450  -22.5280  -14.3470 C.3        1       TAS1   0.0000
     52 C50             27.1390  -22.5280  -17.9530 C.3        1       TAS1   0.0000
     53 C51             28.3410  -21.3260  -17.9530 C.3        1       TAS1   0.0000
     54 C52             31.9470  -24.9320  -10.7400 C.3        1       TAS1   0.0000
     55 C53             30.7450  -22.5280  -11.9420 C.3        1       TAS1   0.0000
     56 C54             33.1490  -21.3260  -20.3570 C.3        1       TAS1   0.0000
     57 C55             24.7350  -21.3260  -19.1550 C.3        1       TAS1   0.0000
     58 C56             33.1490  -23.7300  -15.5490 C.3        1       TAS1   0.0000
     59 C57             35.5540  -20.1240  -19.1550 C.3        1       TAS1   0.0000
     60 N1              31.9510  -20.6870  -13.2700 N.3        1       TAS1   0.4046
     61 N2              29.7580  -19.0150  -18.5620 N.3        1       TAS1   0.4212
