# Supplementary material for: Improving Docking Performance Using Negative Image-Based Rescoring
Source: Front Pharmacol. 2018 Mar 26;9:260. doi: 10.3389/fphar.2018.00260 (PMC5879118; doi:10.3389/fphar.2018.00260)
Supplement: Supplementary file 1 [file DataSheet1.zip › taskut_supplement/3ln1_6Arad.mol2]

@<TRIPOS>MOLECULE 
3ln1_6Arad
 73 
 SMALL 
 USER_CHARGES 
 
@<TRIPOS>ATOM 
      1 O1              33.2050  -18.0650  -19.0790 O.3        1       TAS1  -0.3297
      2 N1              32.0020  -21.1340  -13.4890 N.3        1       TAS1   0.4046
      3 O2              30.9470  -16.5040  -17.5710 O.3        1       TAS1  -0.3911
      4 O3              28.9050  -16.9360  -17.3820 O.3        1       TAS1  -0.3911
      5 C1              34.5850  -22.2940  -20.1240 C.3        1       TAS1   0.0000
      6 C2              30.9790  -18.6880  -17.7190 C.3        1       TAS1   0.0000
      7 C3              27.3720  -23.4960  -16.5170 C.3        1       TAS1   0.0000
      8 C4              29.7770  -21.0920  -18.9220 C.3        1       TAS1   0.0000
      9 C5              27.3720  -21.0920  -16.5170 C.3        1       TAS1   0.0000
     10 C6              32.1810  -19.8900  -17.7190 C.3        1       TAS1   0.0000
     11 C7              30.9790  -23.4960  -12.9110 C.3        1       TAS1   0.0000
     12 C8              30.9790  -21.0920  -17.7190 C.3        1       TAS1   0.0000
     13 C9              28.5740  -18.6880  -17.7190 C.3        1       TAS1   0.0000
     14 C10             29.7770  -22.2940  -15.3150 C.3        1       TAS1   0.0000
     15 C11             32.1810  -17.4860  -17.7190 C.3        1       TAS1   0.0000
     16 C12             29.7770  -22.2940  -17.7190 C.3        1       TAS1   0.0000
     17 C13             30.9790  -22.2940  -11.7090 C.3        1       TAS1   0.0000
     18 C14             33.3830  -25.9010  -12.9110 C.3        1       TAS1   0.0000
     19 C15             35.7870  -19.8900  -18.9220 C.3        1       TAS1   0.0000
     20 C16             28.5740  -22.2940  -16.5170 C.3        1       TAS1   0.0000
     21 C17             33.3830  -25.9010  -15.3150 C.3        1       TAS1   0.0000
     22 C18             28.5740  -19.8900  -18.9220 C.3        1       TAS1   0.0000
     23 C19             29.7770  -23.4960  -11.7090 C.3        1       TAS1   0.0000
     24 C20             27.3720  -19.8900  -17.7190 C.3        1       TAS1   0.0000
     25 C21             30.9790  -22.2940  -16.5170 C.3        1       TAS1   0.0000
     26 C22             33.3830  -22.2940  -16.5170 C.3        1       TAS1   0.0000
     27 C23             32.1810  -21.0920  -18.9220 C.3        1       TAS1   0.0000
     28 C24             32.1810  -22.2940  -17.7190 C.3        1       TAS1   0.0000
     29 C25             32.1810  -24.6990  -12.9110 C.3        1       TAS1   0.0000
     30 C26             32.1810  -25.9010  -16.5170 C.3        1       TAS1   0.0000
     31 C27             33.3830  -27.1030  -14.1130 C.3        1       TAS1   0.0000
     32 C28             32.1810  -18.6880  -16.5170 C.3        1       TAS1   0.0000
     33 C29             33.3830  -18.6880  -17.7190 C.3        1       TAS1   0.0000
     34 C30             32.1810  -22.2940  -15.3150 C.3        1       TAS1   0.0000
     35 C31             30.9790  -24.6990  -11.7090 C.3        1       TAS1   0.0000
     36 C32             32.1810  -25.9010  -14.1130 C.3        1       TAS1   0.0000
     37 C33             26.1700  -21.0920  -17.7190 C.3        1       TAS1   0.0000
     38 C34             35.7870  -22.2940  -16.5170 C.3        1       TAS1   0.0000
     39 C35             29.7770  -24.6990  -15.3150 C.3        1       TAS1   0.0000
     40 C36             29.7770  -21.0920  -16.5170 C.3        1       TAS1   0.0000
     41 C37             30.9790  -24.6990  -14.1130 C.3        1       TAS1   0.0000
     42 C38             30.9790  -23.4960  -15.3150 C.3        1       TAS1   0.0000
     43 C39             30.9790  -23.4960  -17.7190 C.3        1       TAS1   0.0000
     44 C40             34.5850  -19.8900  -17.7190 C.3        1       TAS1   0.0000
     45 C41             33.3830  -19.8900  -18.9220 C.3        1       TAS1   0.0000
     46 C42             34.5850  -23.4960  -16.5170 C.3        1       TAS1   0.0000
     47 C43             27.3720  -22.2940  -17.7190 C.3        1       TAS1   0.0000
     48 C44             27.3720  -22.2940  -15.3150 C.3        1       TAS1   0.0000
     49 C45             26.1700  -22.2940  -16.5170 C.3        1       TAS1   0.0000
     50 C46             33.3830  -21.0920  -20.1240 C.3        1       TAS1   0.0000
     51 C47             28.5740  -23.4960  -15.3150 C.3        1       TAS1   0.0000
     52 C48             32.1810  -23.4960  -14.1130 C.3        1       TAS1   0.0000
     53 C49             29.7770  -23.4960  -14.1130 C.3        1       TAS1   0.0000
     54 C50             32.1810  -23.4960  -16.5170 C.3        1       TAS1   0.0000
     55 C51             33.3830  -21.0920  -17.7190 C.3        1       TAS1   0.0000
     56 C52             33.3830  -24.6990  -14.1130 C.3        1       TAS1   0.0000
     57 C53             30.9790  -24.6990  -16.5170 C.3        1       TAS1   0.0000
     58 C54             28.5740  -21.0920  -17.7190 C.3        1       TAS1   0.0000
     59 C55             32.1810  -21.0920  -16.5170 C.3        1       TAS1   0.0000
     60 C56             35.7870  -22.2940  -18.9220 C.3        1       TAS1   0.0000
     61 C57             34.5850  -18.6880  -18.9220 C.3        1       TAS1   0.0000
     62 C58             33.3830  -24.6990  -11.7090 C.3        1       TAS1   0.0000
     63 C59             35.7870  -23.4960  -17.7190 C.3        1       TAS1   0.0000
     64 C60             35.7870  -21.0920  -17.7190 C.3        1       TAS1   0.0000
     65 C61             29.7770  -23.4960  -16.5170 C.3        1       TAS1   0.0000
     66 C62             34.5850  -21.0920  -18.9220 C.3        1       TAS1   0.0000
     67 C63             32.1810  -24.6990  -15.3150 C.3        1       TAS1   0.0000
     68 C64             34.5850  -22.2940  -17.7190 C.3        1       TAS1   0.0000
     69 C65             33.3830  -23.4960  -15.3150 C.3        1       TAS1   0.0000
     70 C66             34.5850  -19.8900  -20.1240 C.3        1       TAS1   0.0000
     71 N2              27.5580  -20.6600  -19.8570 N.3        1       TAS1   0.5808
     72 N3              35.6210  -25.3100  -15.2690 N.3        1       TAS1   0.6403
     73 N4              29.7580  -19.0150  -18.5620 N.3        1       TAS1   0.4212
