# Supplementary material for: Improving Docking Performance Using Negative Image-Based Rescoring
Source: Front Pharmacol. 2018 Mar 26;9:260. doi: 10.3389/fphar.2018.00260 (PMC5879118; doi:10.3389/fphar.2018.00260)
Supplement: Supplementary file 1 [file DataSheet1.zip › taskut_supplement/3ln1_8Arad.mol2]

@<TRIPOS>MOLECULE 
3ln1_8Arad
 110 
 SMALL 
 USER_CHARGES 
 
@<TRIPOS>ATOM 
      1 O1              33.2050  -18.0650  -19.0790 O.3        1       TAS1  -0.3297
      2 O2              37.0440  -16.9250  -18.4120 O.3        1       TAS1  -0.3911
      3 O3              32.4500  -16.9380  -19.2870 O.3        1       TAS1  -0.3911
      4 O4              30.9470  -16.5040  -17.5710 O.3        1       TAS1  -0.3911
      5 O5              23.7030  -22.3920  -16.1200 O.3        1       TAS1  -0.2341
      6 O6              28.9050  -16.9360  -17.3820 O.3        1       TAS1  -0.3911
      7 O7              29.2920  -14.8520  -16.5590 O.3        1       TAS1  -0.3911
      8 C1              25.7660  -22.6990  -16.9220 C.3        1       TAS1   0.0000
      9 C2              32.9790  -26.3050  -13.3150 C.3        1       TAS1   0.0000
     10 C3              32.9790  -26.3050  -15.7190 C.3        1       TAS1   0.0000
     11 C4              26.9680  -21.4960  -16.9220 C.3        1       TAS1   0.0000
     12 C5              28.1700  -23.9010  -15.7190 C.3        1       TAS1   0.0000
     13 C6              36.5850  -19.0920  -19.3260 C.3        1       TAS1   0.0000
     14 C7              29.3720  -21.4960  -16.9220 C.3        1       TAS1   0.0000
     15 C8              34.1810  -26.3050  -12.1130 C.3        1       TAS1   0.0000
     16 C9              34.1810  -26.3050  -14.5170 C.3        1       TAS1   0.0000
     17 C10             34.1810  -20.2940  -18.1240 C.3        1       TAS1   0.0000
     18 C11             30.5740  -15.4860  -19.3260 C.3        1       TAS1   0.0000
     19 C12             34.1810  -23.9010  -14.5170 C.3        1       TAS1   0.0000
     20 C13             36.5850  -21.4960  -19.3260 C.3        1       TAS1   0.0000
     21 C14             24.5640  -22.6990  -18.1240 C.3        1       TAS1   0.0000
     22 C15             34.1810  -27.5070  -13.3150 C.3        1       TAS1   0.0000
     23 C16             24.5640  -20.2940  -15.7190 C.3        1       TAS1   0.0000
     24 C17             24.5640  -22.6990  -20.5280 C.3        1       TAS1   0.0000
     25 C18             36.5850  -22.6990  -20.5280 C.3        1       TAS1   0.0000
     26 C19             34.1810  -19.0920  -19.3260 C.3        1       TAS1   0.0000
     27 C20             36.5850  -23.9010  -16.9220 C.3        1       TAS1   0.0000
     28 C21             36.5850  -23.9010  -19.3260 C.3        1       TAS1   0.0000
     29 C22             31.7770  -15.4860  -18.1240 C.3        1       TAS1   0.0000
     30 C23             34.1810  -20.2940  -20.5280 C.3        1       TAS1   0.0000
     31 C24             25.7660  -20.2940  -16.9220 C.3        1       TAS1   0.0000
     32 C25             36.5850  -25.1030  -20.5280 C.3        1       TAS1   0.0000
     33 C26             35.3830  -21.4960  -18.1240 C.3        1       TAS1   0.0000
     34 C27             26.9680  -20.2940  -18.1240 C.3        1       TAS1   0.0000
     35 C28             34.1810  -21.4960  -16.9220 C.3        1       TAS1   0.0000
     36 C29             34.1810  -21.4960  -19.3260 C.3        1       TAS1   0.0000
     37 C30             35.3830  -21.4960  -20.5280 C.3        1       TAS1   0.0000
     38 C31             25.7660  -21.4960  -15.7190 C.3        1       TAS1   0.0000
     39 C32             25.7660  -21.4960  -18.1240 C.3        1       TAS1   0.0000
     40 C33             32.9790  -15.4860  -19.3260 C.3        1       TAS1   0.0000
     41 C34             34.1810  -22.6990  -15.7190 C.3        1       TAS1   0.0000
     42 C35             29.3720  -20.2940  -18.1240 C.3        1       TAS1   0.0000
     43 C36             30.5740  -21.4960  -15.7190 C.3        1       TAS1   0.0000
     44 C37             30.5740  -21.4960  -18.1240 C.3        1       TAS1   0.0000
     45 C38             34.1810  -17.8900  -20.5280 C.3        1       TAS1   0.0000
     46 C39             31.7770  -19.0920  -16.9220 C.3        1       TAS1   0.0000
     47 C40             32.9790  -27.5070  -14.5170 C.3        1       TAS1   0.0000
     48 C41             37.7870  -25.1030  -19.3260 C.3        1       TAS1   0.0000
     49 C42             32.9790  -16.6880  -20.5280 C.3        1       TAS1   0.0000
     50 C43             30.5740  -22.6990  -12.1130 C.3        1       TAS1   0.0000
     51 C44             30.5740  -22.6990  -14.5170 C.3        1       TAS1   0.0000
     52 C45             30.5740  -22.6990  -16.9220 C.3        1       TAS1   0.0000
     53 C46             29.3720  -15.4860  -18.1240 C.3        1       TAS1   0.0000
     54 C47             26.9680  -23.9010  -16.9220 C.3        1       TAS1   0.0000
     55 C48             31.7770  -20.2940  -18.1240 C.3        1       TAS1   0.0000
     56 C49             30.5740  -23.9010  -10.9110 C.3        1       TAS1   0.0000
     57 C50             35.3830  -22.6990  -16.9220 C.3        1       TAS1   0.0000
     58 C51             30.5740  -23.9010  -18.1240 C.3        1       TAS1   0.0000
     59 C52             35.3830  -19.0920  -20.5280 C.3        1       TAS1   0.0000
     60 C53             31.7770  -21.4960  -16.9220 C.3        1       TAS1   0.0000
     61 C54             31.7770  -21.4960  -19.3260 C.3        1       TAS1   0.0000
     62 C55             28.1700  -20.2940  -16.9220 C.3        1       TAS1   0.0000
     63 C56             30.5740  -25.1030  -12.1130 C.3        1       TAS1   0.0000
     64 C57             35.3830  -23.9010  -15.7190 C.3        1       TAS1   0.0000
     65 C58             31.7770  -22.6990  -13.3150 C.3        1       TAS1   0.0000
     66 C59             31.7770  -22.6990  -15.7190 C.3        1       TAS1   0.0000
     67 C60             28.1700  -22.6990  -16.9220 C.3        1       TAS1   0.0000
     68 C61             31.7770  -22.6990  -18.1240 C.3        1       TAS1   0.0000
     69 C62             32.9790  -20.2940  -16.9220 C.3        1       TAS1   0.0000
     70 C63             30.5740  -23.9010  -13.3150 C.3        1       TAS1   0.0000
     71 C64             32.9790  -20.2940  -19.3260 C.3        1       TAS1   0.0000
     72 C65             28.1700  -21.4960  -18.1240 C.3        1       TAS1   0.0000
     73 C66             24.5640  -20.2940  -18.1240 C.3        1       TAS1   0.0000
     74 C67             31.7770  -23.9010  -12.1130 C.3        1       TAS1   0.0000
     75 C68             31.7770  -23.9010  -14.5170 C.3        1       TAS1   0.0000
     76 C69             31.7770  -23.9010  -16.9220 C.3        1       TAS1   0.0000
     77 C70             35.3830  -22.6990  -19.3260 C.3        1       TAS1   0.0000
     78 C71             32.9790  -21.4960  -18.1240 C.3        1       TAS1   0.0000
     79 C72             32.9790  -21.4960  -20.5280 C.3        1       TAS1   0.0000
     80 C73             31.7770  -25.1030  -10.9110 C.3        1       TAS1   0.0000
     81 C74             31.7770  -25.1030  -13.3150 C.3        1       TAS1   0.0000
     82 C75             30.5740  -23.9010  -15.7190 C.3        1       TAS1   0.0000
     83 C76             31.7770  -21.4960  -14.5170 C.3        1       TAS1   0.0000
     84 C77             31.7770  -25.1030  -15.7190 C.3        1       TAS1   0.0000
     85 C78             32.9790  -22.6990  -14.5170 C.3        1       TAS1   0.0000
     86 C79             32.9790  -22.6990  -16.9220 C.3        1       TAS1   0.0000
     87 C80             24.5640  -21.4960  -16.9220 C.3        1       TAS1   0.0000
     88 C81             37.7870  -21.4960  -20.5280 C.3        1       TAS1   0.0000
     89 C82             26.9680  -22.6990  -15.7190 C.3        1       TAS1   0.0000
     90 C83             35.3830  -27.5070  -14.5170 C.3        1       TAS1   0.0000
     91 C84             35.3830  -17.8900  -19.3260 C.3        1       TAS1   0.0000
     92 C85             24.5640  -21.4960  -19.3260 C.3        1       TAS1   0.0000
     93 C86             32.9790  -23.9010  -13.3150 C.3        1       TAS1   0.0000
     94 C87             32.9790  -23.9010  -15.7190 C.3        1       TAS1   0.0000
     95 C88             29.3720  -22.6990  -13.3150 C.3        1       TAS1   0.0000
     96 C89             29.3720  -22.6990  -15.7190 C.3        1       TAS1   0.0000
     97 C90             35.3830  -19.0920  -18.1240 C.3        1       TAS1   0.0000
     98 C91             32.9790  -25.1030   -9.7090 C.3        1       TAS1   0.0000
     99 C92             32.9790  -25.1030  -12.1130 C.3        1       TAS1   0.0000
    100 C93             32.9790  -19.0920  -18.1240 C.3        1       TAS1   0.0000
    101 C94             32.9790  -25.1030  -14.5170 C.3        1       TAS1   0.0000
    102 C95             26.9680  -19.0920  -16.9220 C.3        1       TAS1   0.0000
    103 C96             29.3720  -23.9010  -16.9220 C.3        1       TAS1   0.0000
    104 C97             35.3830  -20.2940  -16.9220 C.3        1       TAS1   0.0000
    105 C98             35.3830  -20.2940  -19.3260 C.3        1       TAS1   0.0000
    106 N1              30.7490  -25.3160  -18.8200 N.3        1       TAS1   0.4046
    107 N2              31.9510  -20.6870  -13.2700 N.3        1       TAS1   0.4046
    108 N3              35.6210  -25.3100  -15.2690 N.3        1       TAS1   0.6403
    109 N4              29.9520  -16.6180  -19.9480 N.3        1       TAS1   0.4212
    110 N5              29.7580  -19.0150  -18.5620 N.3        1       TAS1   0.4212
