# Supplementary material for: Improving Docking Performance Using Negative Image-Based Rescoring
Source: Front Pharmacol. 2018 Mar 26;9:260. doi: 10.3389/fphar.2018.00260 (PMC5879118; doi:10.3389/fphar.2018.00260)
Supplement: Supplementary file 1 [file DataSheet1.zip › taskut_supplement/3nxu_2Aligdist.mol2]

@<TRIPOS>MOLECULE 
3nxu_2Aligdist
 197 
 SMALL 
 USER_CHARGES 
 
@<TRIPOS>ATOM 
      1 O3              40.1920  -15.1580   25.9560 O.3        2       TAS2  -0.4463
      2 O2              34.3230  -21.2930   25.6160 O.3        1       TAS1  -0.2500
      3 C216            36.4420  -15.9380   29.4470 C.3        2       TAS2   0.0000
      4 C327            40.0490  -15.9380   28.2450 C.3        2       TAS2   0.0000
      5 C354            36.4420  -15.9380   27.0430 C.3        2       TAS2   0.0000
      6 C365            36.4420  -15.9380   24.6390 C.3        2       TAS2   0.0000
      7 C376            31.6340  -14.7360   28.2450 C.3        2       TAS2   0.0000
      8 C387            31.6340  -11.1290   29.4470 C.3        2       TAS2   0.0000
      9 C398            41.2510  -19.5440   30.6490 C.3        2       TAS2   0.0000
     10 C217            41.2510  -19.5440   28.2450 C.3        2       TAS2   0.0000
     11 C228            37.6440  -19.5440   27.0430 C.3        2       TAS2   0.0000
     12 C239            38.8460  -19.5440   25.8410 C.3        2       TAS2   0.0000
     13 C250            35.2400  -11.1290   35.4580 C.3        2       TAS2   0.0000
     14 C261            38.8460  -15.9380   29.4470 C.3        2       TAS2   0.0000
     15 C283            35.2400  -11.1290   30.6490 C.3        2       TAS2   0.0000
     16 C294            34.0380  -14.7360   25.8410 C.3        2       TAS2   0.0000
     17 C305            35.2400  -15.9380   25.8410 C.3        2       TAS2   0.0000
     18 C316            35.2400  -14.7360   31.8510 C.3        2       TAS2   0.0000
     19 C328            32.8360  -14.7360   29.4470 C.3        2       TAS2   0.0000
     20 C339            36.4420  -15.9380   31.8510 C.3        2       TAS2   0.0000
     21 C346            36.4420   -6.3210   36.6600 C.3        2       TAS2   0.0000
     22 C347            31.6340  -17.1400   30.6490 C.3        2       TAS2   0.0000
     23 C348            40.0490  -18.3420   30.6490 C.3        2       TAS2   0.0000
     24 C349            40.0490  -18.3420   28.2450 C.3        2       TAS2   0.0000
     25 C350            41.2510  -15.9380   27.0430 C.3        2       TAS2   0.0000
     26 C351            40.0490  -18.3420   25.8410 C.3        2       TAS2   0.0000
     27 C352            36.4420   -9.9270   35.4580 C.3        2       TAS2   0.0000
     28 C353            41.2510  -18.3420   29.4470 C.3        2       TAS2   0.0000
     29 C355            38.8460   -9.9270   33.0540 C.3        2       TAS2   0.0000
     30 C356            41.2510  -17.1400   28.2450 C.3        2       TAS2   0.0000
     31 C357            41.2510  -14.7360   33.0540 C.3        2       TAS2   0.0000
     32 C359            36.4420  -14.7360   30.6490 C.3        2       TAS2   0.0000
     33 C361            38.8460  -18.3420   27.0430 C.3        2       TAS2   0.0000
     34 C362            40.0490  -17.1400   27.0430 C.3        2       TAS2   0.0000
     35 C364            38.8460  -17.1400   25.8410 C.3        2       TAS2   0.0000
     36 C366            32.8360  -17.1400   29.4470 C.3        2       TAS2   0.0000
     37 C367            42.4530  -20.7460   28.2450 C.3        2       TAS2   0.0000
     38 C368            36.4420  -17.1400   25.8410 C.3        2       TAS2   0.0000
     39 C369            38.8460  -19.5440   30.6490 C.3        2       TAS2   0.0000
     40 C370            41.2510  -20.7460   29.4470 C.3        2       TAS2   0.0000
     41 C371            35.2400  -20.7460   28.2450 C.3        2       TAS2   0.0000
     42 C372            35.2400  -18.3420   28.2450 C.3        2       TAS2   0.0000
     43 C373            38.8460  -20.7460   27.0430 C.3        2       TAS2   0.0000
     44 C374            35.2400  -12.3310   36.6600 C.3        2       TAS2   0.0000
     45 C375            35.2400  -12.3310   34.2560 C.3        2       TAS2   0.0000
     46 C377            36.4420  -13.5340   27.0430 C.3        2       TAS2   0.0000
     47 C378            36.4420  -20.7460   29.4470 C.3        2       TAS2   0.0000
     48 C379            40.0490  -19.5440   29.4470 C.3        2       TAS2   0.0000
     49 C380            34.0380  -19.5440   28.2450 C.3        2       TAS2   0.0000
     50 C381            35.2400  -12.3310   29.4470 C.3        2       TAS2   0.0000
     51 C382            34.0380  -13.5340   29.4470 C.3        2       TAS2   0.0000
     52 C383            38.8460  -19.5440   28.2450 C.3        2       TAS2   0.0000
     53 C384            35.2400  -15.9380   30.6490 C.3        2       TAS2   0.0000
     54 C385            37.6440   -9.9270   36.6600 C.3        2       TAS2   0.0000
     55 C386            34.0380   -7.5230   35.4580 C.3        2       TAS2   0.0000
     56 C388            34.0380  -15.9380   27.0430 C.3        2       TAS2   0.0000
     57 C389            40.0490  -19.5440   27.0430 C.3        2       TAS2   0.0000
     58 C390            34.0380  -20.7460   27.0430 C.3        2       TAS2   0.0000
     59 C391            36.4420  -11.1290   36.6600 C.3        2       TAS2   0.0000
     60 C392            42.4530  -21.9480   27.0430 C.3        2       TAS2   0.0000
     61 C393            31.6340  -15.9380   29.4470 C.3        2       TAS2   0.0000
     62 C394            34.0380  -11.1290   34.2560 C.3        2       TAS2   0.0000
     63 C395            37.6440   -7.5230   34.2560 C.3        2       TAS2   0.0000
     64 C396            34.0380  -11.1290   31.8510 C.3        2       TAS2   0.0000
     65 C397            37.6440  -13.5340   33.0540 C.3        2       TAS2   0.0000
     66 C399            34.0380  -11.1290   29.4470 C.3        2       TAS2   0.0000
     67 C400            36.4420  -21.9480   28.2450 C.3        2       TAS2   0.0000
     68 C401            37.6440   -8.7250   33.0540 C.3        2       TAS2   0.0000
     69 C402            32.8360  -14.7360   27.0430 C.3        2       TAS2   0.0000
     70 C403            35.2400  -18.3420   25.8410 C.3        2       TAS2   0.0000
     71 C404            37.6440  -18.3420   28.2450 C.3        2       TAS2   0.0000
     72 C406            31.6340  -13.5340   34.2560 C.3        2       TAS2   0.0000
     73 C407            37.6440  -12.3310   34.2560 C.3        2       TAS2   0.0000
     74 C408            37.6440  -11.1290   33.0540 C.3        2       TAS2   0.0000
     75 C410            32.8360   -9.9270   31.8510 C.3        2       TAS2   0.0000
     76 C411            38.8460   -8.7250   36.6600 C.3        2       TAS2   0.0000
     77 C412            35.2400  -13.5340   33.0540 C.3        2       TAS2   0.0000
     78 C413            40.0490  -13.5340   33.0540 C.3        2       TAS2   0.0000
     79 C414            37.6440  -14.7360   34.2560 C.3        2       TAS2   0.0000
     80 C415            35.2400  -13.5340   28.2450 C.3        2       TAS2   0.0000
     81 C416            37.6440  -12.3310   31.8510 C.3        2       TAS2   0.0000
     82 C417            38.8460  -14.7360   33.0540 C.3        2       TAS2   0.0000
     83 C418            32.8360  -17.1400   27.0430 C.3        2       TAS2   0.0000
     84 C419            43.6550  -20.7460   27.0430 C.3        2       TAS2   0.0000
     85 C421            42.4530  -17.1400   27.0430 C.3        2       TAS2   0.0000
     86 C422            35.2400  -14.7360   34.2560 C.3        2       TAS2   0.0000
     87 C423            44.8570  -20.7460   28.2450 C.3        2       TAS2   0.0000
     88 C425            38.8460  -17.1400   30.6490 C.3        2       TAS2   0.0000
     89 C426            32.8360  -13.5340   30.6490 C.3        2       TAS2   0.0000
     90 C427            34.0380  -12.3310   35.4580 C.3        2       TAS2   0.0000
     91 C428            32.8360  -12.3310   29.4470 C.3        2       TAS2   0.0000
     92 C429            34.0380  -12.3310   33.0540 C.3        2       TAS2   0.0000
     93 C430            36.4420  -12.3310   30.6490 C.3        2       TAS2   0.0000
     94 C218            34.0380  -13.5340   27.0430 C.3        2       TAS2   0.0000
     95 C221            37.6440  -13.5340   28.2450 C.3        2       TAS2   0.0000
     96 C222            42.4530  -20.7460   30.6490 C.3        2       TAS2   0.0000
     97 C223            34.0380  -15.9380   29.4470 C.3        2       TAS2   0.0000
     98 C224            37.6440  -15.9380   30.6490 C.3        2       TAS2   0.0000
     99 C225            38.8460  -15.9380   27.0430 C.3        2       TAS2   0.0000
    100 C226            35.2400   -8.7250   35.4580 C.3        2       TAS2   0.0000
    101 C227            37.6440  -14.7360   29.4470 C.3        2       TAS2   0.0000
    102 C229            34.0380  -18.3420   27.0430 C.3        2       TAS2   0.0000
    103 C230            43.6550  -19.5440   28.2450 C.3        2       TAS2   0.0000
    104 C231            40.0490  -17.1400   29.4470 C.3        2       TAS2   0.0000
    105 C232            36.4420  -19.5440   25.8410 C.3        2       TAS2   0.0000
    106 C233            35.2400  -14.7360   27.0430 C.3        2       TAS2   0.0000
    107 C234            41.2510  -18.3420   27.0430 C.3        2       TAS2   0.0000
    108 C235            37.6440  -11.1290   35.4580 C.3        2       TAS2   0.0000
    109 C236            32.8360  -15.9380   28.2450 C.3        2       TAS2   0.0000
    110 C237            32.8360  -11.1290   33.0540 C.3        2       TAS2   0.0000
    111 C238            34.0380  -14.7360   28.2450 C.3        2       TAS2   0.0000
    112 C240            32.8360  -11.1290   30.6490 C.3        2       TAS2   0.0000
    113 C242            37.6440  -14.7360   31.8510 C.3        2       TAS2   0.0000
    114 C243            32.8360  -18.3420   30.6490 C.3        2       TAS2   0.0000
    115 C244            34.0380   -8.7250   36.6600 C.3        2       TAS2   0.0000
    116 C245            37.6440  -14.7360   27.0430 C.3        2       TAS2   0.0000
    117 C246            42.4530  -18.3420   28.2450 C.3        2       TAS2   0.0000
    118 C247            42.4530  -19.5440   29.4470 C.3        2       TAS2   0.0000
    119 C248            37.6440  -18.3420   25.8410 C.3        2       TAS2   0.0000
    120 C249            42.4530  -21.9480   31.8510 C.3        2       TAS2   0.0000
    121 C251            40.0490  -14.7360   31.8510 C.3        2       TAS2   0.0000
    122 C252            32.8360  -18.3420   28.2450 C.3        2       TAS2   0.0000
    123 C253            37.6440   -8.7250   35.4580 C.3        2       TAS2   0.0000
    124 C254            35.2400  -21.9480   24.6390 C.3        2       TAS2   0.0000
    125 C255            38.8460   -8.7250   34.2560 C.3        2       TAS2   0.0000
    126 C256            32.8360  -14.7360   34.2560 C.3        2       TAS2   0.0000
    127 C258            36.4420  -13.5340   34.2560 C.3        2       TAS2   0.0000
    128 C259            38.8460  -12.3310   33.0540 C.3        2       TAS2   0.0000
    129 C260            38.8460  -13.5340   31.8510 C.3        2       TAS2   0.0000
    130 C262            35.2400  -19.5440   27.0430 C.3        2       TAS2   0.0000
    131 C263            38.8460  -13.5340   29.4470 C.3        2       TAS2   0.0000
    132 C264            36.4420  -19.5440   28.2450 C.3        2       TAS2   0.0000
    133 C266            34.0380  -17.1400   25.8410 C.3        2       TAS2   0.0000
    134 C267            37.6440   -9.9270   34.2560 C.3        2       TAS2   0.0000
    135 C268            34.0380  -17.1400   30.6490 C.3        2       TAS2   0.0000
    136 C269            31.6340  -17.1400   28.2450 C.3        2       TAS2   0.0000
    137 C271            41.2510  -17.1400   25.8410 C.3        2       TAS2   0.0000
    138 C273            30.4320  -14.7360   29.4470 C.3        2       TAS2   0.0000
    139 C274            43.6550  -20.7460   29.4470 C.3        2       TAS2   0.0000
    140 C275            36.4420  -20.7460   27.0430 C.3        2       TAS2   0.0000
    141 C276            35.2400  -21.9480   27.0430 C.3        2       TAS2   0.0000
    142 C278            32.8360  -12.3310   34.2560 C.3        2       TAS2   0.0000
    143 C279            34.0380  -17.1400   28.2450 C.3        2       TAS2   0.0000
    144 C280            38.8460   -6.3210   34.2560 C.3        2       TAS2   0.0000
    145 C281            32.8360  -12.3310   31.8510 C.3        2       TAS2   0.0000
    146 C282            37.6440  -12.3310   29.4470 C.3        2       TAS2   0.0000
    147 C284            36.4420  -11.1290   34.2560 C.3        2       TAS2   0.0000
    148 C285            32.8360  -15.9380   30.6490 C.3        2       TAS2   0.0000
    149 C286            35.2400   -7.5230   36.6600 C.3        2       TAS2   0.0000
    150 C287            37.6440  -15.9380   28.2450 C.3        2       TAS2   0.0000
    151 C289            36.4420   -7.5230   35.4580 C.3        2       TAS2   0.0000
    152 C290            37.6440  -15.9380   25.8410 C.3        2       TAS2   0.0000
    153 C291            35.2400  -17.1400   29.4470 C.3        2       TAS2   0.0000
    154 C292            38.8460  -17.1400   28.2450 C.3        2       TAS2   0.0000
    155 C293            32.8360  -19.5440   27.0430 C.3        2       TAS2   0.0000
    156 C295            36.4420  -12.3310   35.4580 C.3        2       TAS2   0.0000
    157 C296            40.0490  -15.9380   30.6490 C.3        2       TAS2   0.0000
    158 C297            37.6440  -19.5440   24.6390 C.3        2       TAS2   0.0000
    159 C299            38.8460  -14.7360   28.2450 C.3        2       TAS2   0.0000
    160 C300            34.0380   -9.9270   35.4580 C.3        2       TAS2   0.0000
    161 C302            36.4420  -20.7460   24.6390 C.3        2       TAS2   0.0000
    162 C303            34.0380  -14.7360   33.0540 C.3        2       TAS2   0.0000
    163 C304            36.4420   -8.7250   36.6600 C.3        2       TAS2   0.0000
    164 C306            31.6340  -12.3310   33.0540 C.3        2       TAS2   0.0000
    165 C308            34.0380  -12.3310   28.2450 C.3        2       TAS2   0.0000
    166 C309            36.4420  -14.7360   28.2450 C.3        2       TAS2   0.0000
    167 C310            37.6440  -21.9480   24.6390 C.3        2       TAS2   0.0000
    168 C312            36.4420  -14.7360   25.8410 C.3        2       TAS2   0.0000
    169 C313            38.8460  -18.3420   29.4470 C.3        2       TAS2   0.0000
    170 C314            34.0380  -13.5340   34.2560 C.3        2       TAS2   0.0000
    171 C315            43.6550  -18.3420   27.0430 C.3        2       TAS2   0.0000
    172 C317            38.8460   -8.7250   31.8510 C.3        2       TAS2   0.0000
    173 C318            37.6440   -6.3210   35.4580 C.3        2       TAS2   0.0000
    174 C319            34.0380  -12.3310   30.6490 C.3        2       TAS2   0.0000
    175 C320            35.2400   -9.9270   36.6600 C.3        2       TAS2   0.0000
    176 C321            35.2400   -9.9270   34.2560 C.3        2       TAS2   0.0000
    177 C322            37.6440  -13.5340   35.4580 C.3        2       TAS2   0.0000
    178 C323            32.8360  -13.5340   33.0540 C.3        2       TAS2   0.0000
    179 C324            34.0380  -13.5340   31.8510 C.3        2       TAS2   0.0000
    180 C325            37.6440  -13.5340   30.6490 C.3        2       TAS2   0.0000
    181 C326            32.8360  -13.5340   28.2450 C.3        2       TAS2   0.0000
    182 C329            36.4420  -12.3310   28.2450 C.3        2       TAS2   0.0000
    183 C331            36.4420   -8.7250   34.2560 C.3        2       TAS2   0.0000
    184 C332            37.6440  -17.1400   27.0430 C.3        2       TAS2   0.0000
    185 C333            36.4420  -14.7360   33.0540 C.3        2       TAS2   0.0000
    186 C334            37.6440  -20.7460   28.2450 C.3        2       TAS2   0.0000
    187 C336            37.6440  -20.7460   25.8410 C.3        2       TAS2   0.0000
    188 C337            36.4420  -13.5340   29.4470 C.3        2       TAS2   0.0000
    189 C338            37.6440  -21.9480   27.0430 C.3        2       TAS2   0.0000
    190 C340            38.8460  -15.9380   31.8510 C.3        2       TAS2   0.0000
    191 C341            38.8460  -14.7360   25.8410 C.3        2       TAS2   0.0000
    192 C343            38.8460  -14.7360   30.6490 C.3        2       TAS2   0.0000
    193 N7              39.6390  -22.7530   25.7000 N.3        2       TAS2   0.6195
    194 N8              34.3030  -14.3890   35.6280 N.3        2       TAS2   0.5092
    195 N9              30.5160  -12.8330   28.5260 N.3        2       TAS2   0.5783
    196 N10             39.4210  -18.3310   24.4530 N.3        2       TAS2   0.6403
    197 N11             39.5130   -8.9190   37.8720 N.3        2       TAS2   0.6019
