# Supplementary material for: Improving Docking Performance Using Negative Image-Based Rescoring
Source: Front Pharmacol. 2018 Mar 26;9:260. doi: 10.3389/fphar.2018.00260 (PMC5879118; doi:10.3389/fphar.2018.00260)
Supplement: Supplementary file 1 [file DataSheet1.zip › taskut_supplement/3nxu_7Arad.mol2]

@<TRIPOS>MOLECULE 
3nxu_7Arad
 163 
 SMALL 
 USER_CHARGES 
 
@<TRIPOS>ATOM 
      1 O3              40.1920  -15.1580   25.9560 O.3        2       TAS2  -0.4463
      2 O2              34.3230  -21.2930   25.6160 O.3        1       TAS1  -0.2500
      3 C204            40.0800  -19.5130   30.6810 C.3        2       TAS2   0.0000
      4 C315            40.0800  -19.5130   28.2760 C.3        2       TAS2   0.0000
      5 C330            36.4740  -15.9060   25.8720 C.3        2       TAS2   0.0000
      6 C341            32.8670  -12.3000   33.0850 C.3        2       TAS2   0.0000
      7 C352            32.8670  -12.3000   30.6810 C.3        2       TAS2   0.0000
      8 C363            34.0690  -18.3110   28.2760 C.3        2       TAS2   0.0000
      9 C374            32.8670  -12.3000   28.2760 C.3        2       TAS2   0.0000
     10 C205            34.0690  -14.7040   31.8830 C.3        2       TAS2   0.0000
     11 C216            36.4740  -11.0980   33.0850 C.3        2       TAS2   0.0000
     12 C238            31.6650  -15.9060   30.6810 C.3        2       TAS2   0.0000
     13 C249            36.4740  -11.0980   28.2760 C.3        2       TAS2   0.0000
     14 C260            32.8670  -13.5020   34.2870 C.3        2       TAS2   0.0000
     15 C271            32.8670  -13.5020   31.8830 C.3        2       TAS2   0.0000
     16 C282            32.8670  -13.5020   29.4790 C.3        2       TAS2   0.0000
     17 C304            36.4740  -12.3000   34.2870 C.3        2       TAS2   0.0000
     18 C316            41.2820  -20.7150   28.2760 C.3        2       TAS2   0.0000
     19 C321            36.4740  -12.3000   31.8830 C.3        2       TAS2   0.0000
     20 C322            31.6650  -15.9060   28.2760 C.3        2       TAS2   0.0000
     21 C324            36.4740  -12.3000   29.4790 C.3        2       TAS2   0.0000
     22 C327            32.8670  -14.7040   30.6810 C.3        2       TAS2   0.0000
     23 C328            34.0690  -14.7040   27.0740 C.3        2       TAS2   0.0000
     24 C329            36.4740  -13.5020   35.4890 C.3        2       TAS2   0.0000
     25 C331            36.4740  -13.5020   33.0850 C.3        2       TAS2   0.0000
     26 C333            32.8670  -17.1090   28.2760 C.3        2       TAS2   0.0000
     27 C334            41.2820  -18.3110   28.2760 C.3        2       TAS2   0.0000
     28 C335            36.4740  -13.5020   28.2760 C.3        2       TAS2   0.0000
     29 C336            37.6760  -17.1090   28.2760 C.3        2       TAS2   0.0000
     30 C337            41.2820  -19.5130   27.0740 C.3        2       TAS2   0.0000
     31 C339            37.6760  -13.5020   29.4790 C.3        2       TAS2   0.0000
     32 C340            32.8670  -15.9060   31.8830 C.3        2       TAS2   0.0000
     33 C342            36.4740  -14.7040   34.2870 C.3        2       TAS2   0.0000
     34 C343            35.2710  -14.7040   28.2760 C.3        2       TAS2   0.0000
     35 C344            34.0690  -11.0980   33.0850 C.3        2       TAS2   0.0000
     36 C346            41.2820  -15.9060   30.6810 C.3        2       TAS2   0.0000
     37 C347            40.0800  -13.5020   31.8830 C.3        2       TAS2   0.0000
     38 C348            37.6760  -11.0980   34.2870 C.3        2       TAS2   0.0000
     39 C349            37.6760  -13.5020   27.0740 C.3        2       TAS2   0.0000
     40 C351            32.8670  -17.1090   30.6810 C.3        2       TAS2   0.0000
     41 C354            36.4740  -15.9060   33.0850 C.3        2       TAS2   0.0000
     42 C355            34.0690  -13.5020   33.0850 C.3        2       TAS2   0.0000
     43 C356            38.8780  -11.0980   33.0850 C.3        2       TAS2   0.0000
     44 C357            42.4840  -17.1090   28.2760 C.3        2       TAS2   0.0000
     45 C358            38.8780  -20.7150   25.8720 C.3        2       TAS2   0.0000
     46 C359            40.0800  -14.7040   33.0850 C.3        2       TAS2   0.0000
     47 C360            40.0800  -14.7040   30.6810 C.3        2       TAS2   0.0000
     48 C361            38.8780  -17.1090   29.4790 C.3        2       TAS2   0.0000
     49 C364            38.8780  -13.5020   30.6810 C.3        2       TAS2   0.0000
     50 C366            32.8670  -18.3110   29.4790 C.3        2       TAS2   0.0000
     51 C367            36.4740  -14.7040   31.8830 C.3        2       TAS2   0.0000
     52 C368            38.8780  -12.3000   31.8830 C.3        2       TAS2   0.0000
     53 C369            35.2710  -15.9060   27.0740 C.3        2       TAS2   0.0000
     54 C370            36.4740  -17.1090   27.0740 C.3        2       TAS2   0.0000
     55 C371            34.0690  -15.9060   33.0850 C.3        2       TAS2   0.0000
     56 C372            35.2710  -13.5020   34.2870 C.3        2       TAS2   0.0000
     57 C375            40.0800  -15.9060   29.4790 C.3        2       TAS2   0.0000
     58 C376            38.8780  -13.5020   28.2760 C.3        2       TAS2   0.0000
     59 C377            37.6760  -19.5130   28.2760 C.3        2       TAS2   0.0000
     60 C378            38.8780  -13.5020   33.0850 C.3        2       TAS2   0.0000
     61 C379            36.4740  -18.3110   28.2760 C.3        2       TAS2   0.0000
     62 C380            37.6760  -14.7040   35.4890 C.3        2       TAS2   0.0000
     63 C381            36.4740  -18.3110   25.8720 C.3        2       TAS2   0.0000
     64 C382            40.0800  -17.1090   30.6810 C.3        2       TAS2   0.0000
     65 C384            34.0690  -12.3000   31.8830 C.3        2       TAS2   0.0000
     66 C386            40.0800  -17.1090   28.2760 C.3        2       TAS2   0.0000
     67 C387            36.4740  -14.7040   27.0740 C.3        2       TAS2   0.0000
     68 C388            41.2820  -17.1090   29.4790 C.3        2       TAS2   0.0000
     69 C390            38.8780  -14.7040   31.8830 C.3        2       TAS2   0.0000
     70 C391            32.8670  -15.9060   34.2870 C.3        2       TAS2   0.0000
     71 C392            38.8780  -14.7040   29.4790 C.3        2       TAS2   0.0000
     72 C393            38.8780  -14.7040   27.0740 C.3        2       TAS2   0.0000
     73 C394            41.2820  -20.7150   30.6810 C.3        2       TAS2   0.0000
     74 C395            40.0800  -18.3110   29.4790 C.3        2       TAS2   0.0000
     75 C397            35.2710  -12.3000   35.4890 C.3        2       TAS2   0.0000
     76 C398            40.0800  -18.3110   27.0740 C.3        2       TAS2   0.0000
     77 C399            37.6760  -11.0980   31.8830 C.3        2       TAS2   0.0000
     78 C400            38.8780  -15.9060   33.0850 C.3        2       TAS2   0.0000
     79 C401            34.0690  -15.9060   25.8720 C.3        2       TAS2   0.0000
     80 C402            38.8780  -15.9060   30.6810 C.3        2       TAS2   0.0000
     81 C403            38.8780  -15.9060   28.2760 C.3        2       TAS2   0.0000
     82 C404            38.8780  -19.5130   31.8830 C.3        2       TAS2   0.0000
     83 C406            38.8780  -15.9060   25.8720 C.3        2       TAS2   0.0000
     84 C208            32.8670  -13.5020   27.0740 C.3        2       TAS2   0.0000
     85 C209            37.6760  -13.5020   31.8830 C.3        2       TAS2   0.0000
     86 C210            40.0800  -20.7150   27.0740 C.3        2       TAS2   0.0000
     87 C214            36.4740  -21.9170   27.0740 C.3        2       TAS2   0.0000
     88 C215            38.8780  -17.1090   27.0740 C.3        2       TAS2   0.0000
     89 C217            37.6760  -18.3110   27.0740 C.3        2       TAS2   0.0000
     90 C218            34.0690  -15.9060   30.6810 C.3        2       TAS2   0.0000
     91 C219            34.0690  -11.0980   28.2760 C.3        2       TAS2   0.0000
     92 C220            37.6760  -14.7040   33.0850 C.3        2       TAS2   0.0000
     93 C221            37.6760  -14.7040   25.8720 C.3        2       TAS2   0.0000
     94 C222            37.6760  -14.7040   30.6810 C.3        2       TAS2   0.0000
     95 C223            30.4630  -14.7040   28.2760 C.3        2       TAS2   0.0000
     96 C226            38.8780  -18.3110   30.6810 C.3        2       TAS2   0.0000
     97 C228            38.8780  -18.3110   28.2760 C.3        2       TAS2   0.0000
     98 C229            37.6760  -18.3110   24.6700 C.3        2       TAS2   0.0000
     99 C230            38.8780  -18.3110   25.8720 C.3        2       TAS2   0.0000
    100 C231            34.0690  -17.1090   29.4790 C.3        2       TAS2   0.0000
    101 C232            35.2710  -19.5130   25.8720 C.3        2       TAS2   0.0000
    102 C233            34.0690  -17.1090   27.0740 C.3        2       TAS2   0.0000
    103 C234            35.2710  -19.5130   28.2760 C.3        2       TAS2   0.0000
    104 C236            37.6760  -15.9060   31.8830 C.3        2       TAS2   0.0000
    105 C237            36.4740  -19.5130   27.0740 C.3        2       TAS2   0.0000
    106 C239            37.6760  -15.9060   29.4790 C.3        2       TAS2   0.0000
    107 C242            36.4740  -15.9060   30.6810 C.3        2       TAS2   0.0000
    108 C243            41.2820  -17.1090   27.0740 C.3        2       TAS2   0.0000
    109 C244            38.8780  -19.5130   27.0740 C.3        2       TAS2   0.0000
    110 C245            42.4840  -18.3110   27.0740 C.3        2       TAS2   0.0000
    111 C247            34.0690  -17.1090   31.8830 C.3        2       TAS2   0.0000
    112 C248            36.4740  -17.1090   24.6700 C.3        2       TAS2   0.0000
    113 C250            37.6760  -13.5020   34.2870 C.3        2       TAS2   0.0000
    114 C251            36.4740  -19.5130   24.6700 C.3        2       TAS2   0.0000
    115 C252            35.2710  -11.0980   34.2870 C.3        2       TAS2   0.0000
    116 C254            35.2710  -11.0980   29.4790 C.3        2       TAS2   0.0000
    117 C258            34.0690  -19.5130   27.0740 C.3        2       TAS2   0.0000
    118 C259            38.8780  -19.5130   29.4790 C.3        2       TAS2   0.0000
    119 C261            34.0690  -13.5020   30.6810 C.3        2       TAS2   0.0000
    120 C263            37.6760  -17.1090   25.8720 C.3        2       TAS2   0.0000
    121 C265            31.6650  -13.5020   28.2760 C.3        2       TAS2   0.0000
    122 C266            35.2710  -12.3000   28.2760 C.3        2       TAS2   0.0000
    123 C267            32.8670  -15.9060   27.0740 C.3        2       TAS2   0.0000
    124 C269            34.0690  -20.7150   28.2760 C.3        2       TAS2   0.0000
    125 C270            32.8670  -15.9060   29.4790 C.3        2       TAS2   0.0000
    126 C272            34.0690  -13.5020   28.2760 C.3        2       TAS2   0.0000
    127 C274            37.6760  -14.7040   28.2760 C.3        2       TAS2   0.0000
    128 C275            34.0690   -9.8960   31.8830 C.3        2       TAS2   0.0000
    129 C276            31.6650  -14.7040   29.4790 C.3        2       TAS2   0.0000
    130 C277            31.6650  -14.7040   27.0740 C.3        2       TAS2   0.0000
    131 C279            35.2710  -13.5020   29.4790 C.3        2       TAS2   0.0000
    132 C280            37.6760  -12.3000   28.2760 C.3        2       TAS2   0.0000
    133 C285            37.6760   -9.8960   33.0850 C.3        2       TAS2   0.0000
    134 C286            34.0690  -11.0980   30.6810 C.3        2       TAS2   0.0000
    135 C287            31.6650  -11.0980   30.6810 C.3        2       TAS2   0.0000
    136 C288            41.2820  -19.5130   29.4790 C.3        2       TAS2   0.0000
    137 C289            37.6760  -20.7150   27.0740 C.3        2       TAS2   0.0000
    138 C291            35.2710  -14.7040   25.8720 C.3        2       TAS2   0.0000
    139 C292            31.6650  -17.1090   34.2870 C.3        2       TAS2   0.0000
    140 C294            32.8670  -14.7040   28.2760 C.3        2       TAS2   0.0000
    141 C295            37.6760  -19.5130   25.8720 C.3        2       TAS2   0.0000
    142 C296            34.0690  -12.3000   34.2870 C.3        2       TAS2   0.0000
    143 C298            31.6650  -17.1090   29.4790 C.3        2       TAS2   0.0000
    144 C299            37.6760  -15.9060   27.0740 C.3        2       TAS2   0.0000
    145 C300            34.0690  -12.3000   29.4790 C.3        2       TAS2   0.0000
    146 C301            35.2710  -15.9060   31.8830 C.3        2       TAS2   0.0000
    147 C302            36.4740  -20.7150   28.2760 C.3        2       TAS2   0.0000
    148 C303            32.8670  -11.0980   29.4790 C.3        2       TAS2   0.0000
    149 C305            31.6650  -12.3000   31.8830 C.3        2       TAS2   0.0000
    150 C306            35.2710  -15.9060   24.6700 C.3        2       TAS2   0.0000
    151 C307            37.6760  -12.3000   35.4890 C.3        2       TAS2   0.0000
    152 C308            35.2710  -20.7150   27.0740 C.3        2       TAS2   0.0000
    153 C309            37.6760  -12.3000   33.0850 C.3        2       TAS2   0.0000
    154 C310            37.6760  -12.3000   30.6810 C.3        2       TAS2   0.0000
    155 C311            36.4740  -20.7150   25.8720 C.3        2       TAS2   0.0000
    156 C313            35.2710  -17.1090   25.8720 C.3        2       TAS2   0.0000
    157 C314            32.8670  -11.0980   31.8830 C.3        2       TAS2   0.0000
    158 C317            32.8670  -18.3110   27.0740 C.3        2       TAS2   0.0000
    159 C318            35.2710  -14.7040   33.0850 C.3        2       TAS2   0.0000
    160 C320            35.2710  -21.9170   28.2760 C.3        2       TAS2   0.0000
    161 N5              30.5160  -12.8330   28.5260 N.3        2       TAS2   0.5783
    162 N6              34.3030  -14.3890   35.6280 N.3        2       TAS2   0.5092
    163 N7              39.4210  -18.3310   24.4530 N.3        2       TAS2   0.6403
