# Supplementary material for: Improving Docking Performance Using Negative Image-Based Rescoring
Source: Front Pharmacol. 2018 Mar 26;9:260. doi: 10.3389/fphar.2018.00260 (PMC5879118; doi:10.3389/fphar.2018.00260)
Supplement: Supplementary file 1 [file DataSheet1.zip › taskut_supplement/README]

README file for the Supporting Material of "Improving Docking Performance Using Negative Image-Based Rescoring" (Kurkinen et al. 2018; doi: 10.3389/fphar.2018.00260).

This README file contains the full list of NIB models generated for the study. Default PANTHER (Niinivehmas et al. 2015) settings were used when generating the negative images or NIB models for the negative image-based rescoring (R-NiB). The used ligand distance limit (ligdist) or box radius (rad) values (in Ångströms or A) are included in the model names. The radius centroid coordinates were taken from bound ligands included in the X-ray crystal structures. The relevant PDB codes are given in the file names as well. For example, the NIB model 1l2i_1.5Aligdist.mol2 was generated using a bound ligand molecule found from the original PDB-entry 1L2I with the 1.5 A ligand distance option in the PANTHER. The Cartesian coordinates of the PDB entries were not altered prior to building the models; accordingly, the NIB model coordinates should highlight directly the ligand-binding site locations with the original X-ray crystal structures.   

NIB models for DUD:
ER-AG and ER-MIXED
	1l2i_1.5Aligdist.mol2
	1l2i_7Arad.mol2
	1l2i_8Arad.mol2
ER-ANTAG
	3ert_1.5A_ligdist.mol2
	3ert_3Aligdist.mol2
	3ert_8Arad.mol2
	3ert_7Arad.mol2
AR
	2ao6_1.5Aligdist.mol2
	2ao6_8Arad.mol2
	2a06_7Arad.mol2
GR
	1m2z_2A_ligdist.mol2
	1m2z_6Arad.mol2
	1m2z_8Arad.mol2
MR
	2aa2_1.5Aligdist.mol2
	2aa2_7Arad.mol2
	2aa2_6Arad.mol2
PPARg
	1fm9_1.5Aligdist.mol2
	1fm9_7Arad.mol2
	1fm9_8Arad.mol2
PR
	1sr7_1.5Aligdist.mol2
	1sr7_6Arad.mol2
	1sr7_2Aligdist.mol2
	1sr7_7Arad.mol2
RXRa
	1mvc_1.5Aligdist.mol2
	1mvc_7Arad.mol2
	1mvc_8Arad.mol2
COX2
	1cx2_1.5Aligdist.mol2
	1cx2_6Arad.mol2
PDE5
	1udt_3Aligdist.mol2
	1udt_8Arad.mol2
	1udt_4Aligdist.mol2
	1udt_9Arad.mol2

NIB models for DUD-E:
ER-MIXED
	1sj0_1.5Aligdist.mol2
	1sj0_7Arad.mol2
AR 
	2am9_1.5Aligdist.mol2
	2am9_6Arad.mol2
GR
	3bqd_3Aligdist.mol2
	3bqd_1.5Aligdist.mol2
	3bqd_6Arad.mol2
MR	
	2aa2_1.5Aligdist.mol2
	2aa2_2Aligdist.mol2
	2aa2_6Arad.mol2
PPARg
	2gtk_1.5Aligdist.mol2
	2gtk_9Arad.mol2
	2gtk_3Aligdist.mol2
PR
	3kba_1.5Aligdist.mol2
	3kba_6Arad.mol2
	3kba_7Arad.mol2
RXRa
	1mv9_2Aligdist.mol2
	1mv9_7Arad.mol2
COX2
	3ln1_1.5Aligdist.mol2
	3ln1_6Arad.mol2
	3ln1_8Arad.mol2
PDE5
	1xoz_2Aligdist.mol2
	1xoz_7Arad.mol2
	1xoz_1.5Aligdist.mol2
NEU
	1b9v_2Aligdist.mol2
	1b9v_6Arad.mol2
CYP3A4
	3nxu_2Aligdist.mol2
	3nxu_7Arad.mol2

The NIB model coordinates can be used to rescore docking solutions with ShaEP (Vainio et al. 2009) in this manner:
shaep 1l2i_1.5Aligdist.mol2 <LIGAND-FILE> --output-file <OUTPUT-FILE> --noOptimization

The LIGAND-FILE contains the ligand conformers outputted by a docking software (e.g. PLANTS) in mol2-format (contains charge information).

References:
1. Niinivehmas, S. P., Salokas, K., Lätti, S., Raunio, H., and Pentikäinen, O. T. (2015). Ultrafast protein structure-based virtual screening with Panther. J. Comput. Aided. Mol. Des. 29, 989–1006. doi: 10.1007/s10822-015-9870-3
2. Vainio, M. J., Puranen, J. S., and Johnson, M. S. (2009). ShaEP: Molecular overlay based on shape and electrostatic potential. J. Chem. Inf. Model. 49, 492–502. doi: 10.1021/ci800315d
